# Supplementary material for: Feature Selection and Network‐Driven Analyses to Unveil Common RNA Signatures in Colon and Pancreatic KRAS‐Mutant Cancers
Source: Cancer Med. 2025 Feb 27;14(5):e70468. doi: 10.1002/cam4.70468 (PMC11865888; doi:10.1002/cam4.70468)
Supplement: Supplementary file 2 — Table S1. qRT‐PCR specific primers. Table S2. Features selection accuracy. Table S3. g:Profiler enrichment analysis. Table S4. Ingenuity Pathway Analysis top scoring network 1 gene annotations. Table S5. Genetic features of colon and pancreatic cancer cell lines. [file CAM4-14-e70468-s002.xlsx]

## Sheet: Description
Table S1	Primer sequences used for gene expression analysis in human cell lines
Table S2	FS accurary
Table S3	g:profiler output
Table S4	Top scoring network 1 genes annotation by IPA analysis and LogFC_19IDs
Table S5	Cell lines

## Sheet: Table S1
Gene	Forward Sequence:	Reverse Sequence:
CGB3	ACCTGGCTTTATACCTCGGG	CTAGTCCCTAGCACTCGACG
DKK1	GGTATTCCAGAAGAACCACCTTG	CTTGGACCAGAAGTGTCTAGCAC
ECM1	TGCTGTGACCTGCCATTTCCAG	AGGACTCAGGTAACAGCAGAGG
MUC1	CCTACCATCCTATGAGCGAGTAC	GCTGGGTTTGTGTAAGAGAGGC
ITGA3	GCCTGACAACAAGTGTGAGAGC	GGTGTTCGTCACGTTGATGCTC
PADI1	CAAGCTCTTCGACAGCCACAAG	CAGCACCTGTTTGTAGTCCGAG
PHLDA1	CTTCACTGTGGTGATGGCAGAG	CCTGACGATTCTTGTACTGCACC
PLEK2	ACTGGAAGGTGCGTCGCTTTGT	AGAGCAGACACGAGTGAACCAC
TFGA	GGTCCGAAAACACTGTGAGTGG	CAAACTCCTCCTCTGGGCTCTT
TGFB1	TACCTGAACCCGTGTTGCTCTC	GTTGCTGAGGTATCGCCAGGAA
WNT7A	AGGAGAAGGCTCACAAATGGGC	CGGCAATGATGGCGTAGGTGAA

## Sheet: Table S2
Variables	Accuracy	Kappa	AccuracySD	KappaSD
20	0.710367149758454	0.420037194143795	0.0647682240366704	0.129417744167313
30	0.712570048309179	0.424381691219597	0.062112912343409	0.124946947678397
40	0.726193236714976	0.451788691956525	0.0677344830099582	0.136056728804631
50	0.727507246376812	0.454137814991359	0.0667029786786113	0.134137372167267
60	0.738830917874396	0.476883684183639	0.0567564684687318	0.1144932582246
70	0.740676328502415	0.48080499221309	0.0639330411858426	0.127915200558644
80	0.738492753623188	0.476417319861706	0.0604715118472535	0.120670591552106
90	0.738869565217391	0.476988366638865	0.0675411844828554	0.135232196051178
100	0.738888888888889	0.477451180256465	0.063069999479448	0.125774463589603
44620	0.727014492753623	0.454093406342452	0.0705650108524786	0.14089526823575

## Sheet: Table S3
# version: e111_eg58_p18_30541362
# date: 2/23/2024	11:09:11 AM
# organism: hsapiens
# all results: false
# ordered: false
# no iea: false
# sources: GO:MF	GO:BP	GO:CC	KEGG	REAC	WP	TF	MIRNA	HPA	CORUM	HP
# combined: false
# numeric ns: ENTREZGENE_ACC
# domain scope: known
# measure underrepresentation: false
# significance threshold method: false_discovery_rate
# user threshold: 0.05
# no evidences: false
# query genes included: query_1<ENSG00000185567	ENSG00000265190	ENSG00000264230	ENSG00000281406	ENSG00000151067	ENSG00000183128	ENSG00000213030	ENSG00000169583	ENSG00000065618	ENSG00000258551	ENSG00000107984	ENSG00000143369	ENSG00000131037	ENSG00000134398	ENSG00000135472	ENSG00000204949	ENSG00000168269	ENSG00000176678	ENSG00000189280	ENSG00000138271	ENSG00000178084	ENSG00000186038	ENSG00000174564	ENSG00000125571	ENSG00000005884	ENSG00000229656	ENSG00000104783	ENSG00000186832	ENSG00000205420	ENSG00000135480	ENSG00000257671	ENSG00000183674	ENSG00000258689	ENSG00000248810	ENSG00000249923	ENSG00000184368	ENSG00000224020	ENSG00000137673	ENSG00000102854	ENSG00000185499	ENSG00000225950	ENSG00000142623	ENSG00000007372	ENSG00000139289	ENSG00000100558	ENSG00000137709	ENSG00000163629	ENSG00000116260	ENSG00000155918	ENSG00000111344
# query genes not included: none
# query genes duplicates: none
source	term_name	term_id	highlighted	adjusted_p_value	negative_log10_of_adjusted_p_value	term_size	query_size	intersection_size	effective_domain_size	intersections
GO:BP	response to stimulus	GO:0050896	true	10937.8	1.19611e+16	8976	64	37	63187	ANXA8,CACNA1C,CALHM3,CGB8,CLIC3,DKK1,ECM1,EPS8L1,ERN2,FAIM2,FOXL1,GPR87,HTR3C,HTR3E,IL20RB,IL37,ITGA3,KCNN4,KRT16,KRT6A,MUC1,NTF4,PAX6,PLEK2,POU2F3,PTPN13,RAET1L,RASAL1,RP1,S100A11,S100A16,S100P,SHB,TGFA,TGFBI,UGT1A10,WNT7A
GO:BP	biological_process	GO:0008150	false	2278.81	1164229118833000	21031	64	52	63187	AHNAK2,ANXA8,ANXA8L1,CACNA1C,CALHM3,CGB8,CLIC3,COL17A1,DKK1,ECM1,EPS8L1,ERN2,FAIM2,FOXI1,FOXL1,GJB5,GPR87,HTR3C,HTR3E,IL20RB,IL37,ITGA3,KCNN4,KRT16,KRT6A,KRT7,MAP7D2,MMP7,MSLN,MUC1,NTF4,PAX6,PHLDA1,PLEK2,POU2F3,PTPN13,QSOX1,RAET1L,RASAL1,RP1,S100A11,S100A16,S100P,SHB,SLC9A4,SPDEF,TCN1,TGFA,TGFBI,UGT1A10,VSIG2,WNT7A
GO:BP	biological regulation	GO:0065007	false	2278.81	1164229118833000	12680	64	42	63187	AHNAK2,ANXA8,CACNA1C,CGB8,CLIC3,DKK1,ECM1,EPS8L1,ERN2,FAIM2,FOXI1,FOXL1,GJB5,GPR87,HTR3C,HTR3E,IL20RB,IL37,ITGA3,KCNN4,KRT16,KRT6A,MMP7,MUC1,NTF4,PAX6,PHLDA1,PLEK2,POU2F3,PTPN13,QSOX1,RAET1L,RASAL1,RP1,S100A11,SHB,SLC9A4,SPDEF,TGFA,TGFBI,UGT1A10,WNT7A
GO:BP	regulation of biological process	GO:0050789	false	33419.2	1.1476e+16	12287	64	41	63187	AHNAK2,ANXA8,CACNA1C,CGB8,CLIC3,DKK1,ECM1,EPS8L1,ERN2,FAIM2,FOXI1,FOXL1,GJB5,GPR87,HTR3C,HTR3E,IL20RB,IL37,ITGA3,KCNN4,KRT16,KRT6A,MMP7,MUC1,NTF4,PAX6,PHLDA1,PLEK2,POU2F3,PTPN13,QSOX1,RAET1L,RASAL1,RP1,S100A11,SHB,SPDEF,TGFA,TGFBI,UGT1A10,WNT7A
GO:BP	cellular process	GO:0009987	false	48539.8	1.13139e+16	19708	64	50	63187	AHNAK2,ANXA8,ANXA8L1,CACNA1C,CALHM3,CGB8,CLIC3,COL17A1,DKK1,ECM1,EPS8L1,ERN2,FAIM2,FOXI1,FOXL1,GJB5,GPR87,HTR3C,HTR3E,IL20RB,IL37,ITGA3,KCNN4,KRT16,KRT6A,KRT7,MAP7D2,MMP7,MSLN,MUC1,NTF4,PAX6,PHLDA1,PLEK2,POU2F3,PTPN13,QSOX1,RAET1L,RASAL1,RP1,S100A11,S100P,SHB,SLC9A4,SPDEF,TCN1,TGFA,TGFBI,UGT1A10,WNT7A
GO:BP	regulation of cellular process	GO:0050794	false	233198	1.06323e+16	11738	64	39	63187	AHNAK2,CACNA1C,CGB8,CLIC3,DKK1,ECM1,EPS8L1,ERN2,FAIM2,FOXI1,FOXL1,GPR87,HTR3C,HTR3E,IL20RB,IL37,ITGA3,KCNN4,KRT16,KRT6A,MMP7,MUC1,NTF4,PAX6,PHLDA1,PLEK2,POU2F3,PTPN13,QSOX1,RAET1L,RASAL1,RP1,S100A11,SHB,SPDEF,TGFA,TGFBI,UGT1A10,WNT7A
GO:BP	multicellular organismal process	GO:0032501	false	3884.25	1.04107e+16	7669	64	32	63187	ANXA8,CACNA1C,CALHM3,CGB8,DKK1,ECM1,FAIM2,FOXI1,FOXL1,GJB5,HTR3C,HTR3E,IL20RB,IL37,ITGA3,KCNN4,KRT16,KRT6A,KRT7,NTF4,PAX6,PTPN13,RASAL1,RP1,S100P,SHB,SLC9A4,SPDEF,TGFA,TGFBI,UGT1A10,WNT7A
GO:BP	signal transduction	GO:0007165	false	945271	9024443581711240	5959	64	27	63187	CACNA1C,CGB8,CLIC3,DKK1,ECM1,EPS8L1,ERN2,FAIM2,FOXL1,GPR87,HTR3C,HTR3E,IL20RB,IL37,ITGA3,KCNN4,MUC1,NTF4,PAX6,PLEK2,PTPN13,RASAL1,RP1,S100A11,SHB,TGFA,WNT7A
GO:BP	signaling	GO:0023052	false	945271	9024443581711240	6447	64	28	63187	CACNA1C,CGB8,CLIC3,DKK1,ECM1,EPS8L1,ERN2,FAIM2,FOXL1,GJB5,GPR87,HTR3C,HTR3E,IL20RB,IL37,ITGA3,KCNN4,MUC1,NTF4,PAX6,PLEK2,PTPN13,RASAL1,RP1,S100A11,SHB,TGFA,WNT7A
GO:BP	cell communication	GO:0007154	false	109379	8961065595418710	6537	64	28	63187	CACNA1C,CGB8,CLIC3,DKK1,ECM1,EPS8L1,ERN2,FAIM2,FOXL1,GJB5,GPR87,HTR3C,HTR3E,IL20RB,IL37,ITGA3,KCNN4,MUC1,NTF4,PAX6,PLEK2,PTPN13,RASAL1,RP1,S100A11,SHB,TGFA,WNT7A
GO:BP	animal organ development	GO:0048513	false	1.63571e+07	8786293651320240	3039	64	20	63187	CACNA1C,DKK1,ECM1,FAIM2,FOXI1,FOXL1,GJB5,ITGA3,KRT16,KRT6A,KRT7,NTF4,PAX6,POU2F3,RP1,SPDEF,TGFA,TGFBI,UGT1A10,WNT7A
GO:BP	anatomical structure morphogenesis	GO:0009653	false	1.46554e+08	7834003091085960	2684	64	18	63187	CACNA1C,DKK1,ECM1,FAIM2,FOXI1,FOXL1,GJB5,ITGA3,KRT16,KRT6A,NTF4,PAX6,RASAL1,RP1,SHB,TGFA,TGFBI,WNT7A
GO:BP	cellular response to stimulus	GO:0051716	false	1.46554e+08	7834003091085960	7394	64	28	63187	CACNA1C,CGB8,CLIC3,DKK1,ECM1,EPS8L1,ERN2,FAIM2,FOXL1,GPR87,HTR3C,HTR3E,IL20RB,IL37,ITGA3,KCNN4,MUC1,NTF4,PAX6,PLEK2,PTPN13,RASAL1,RP1,S100A11,SHB,TGFA,UGT1A10,WNT7A
GO:BP	tissue development	GO:0009888	false	1.46554e+08	7834003091085960	2010	64	16	63187	COL17A1,DKK1,ECM1,FOXL1,GJB5,ITGA3,KRT16,KRT6A,KRT7,NTF4,PAX6,POU2F3,SLC9A4,SPDEF,TGFBI,WNT7A
GO:BP	anatomical structure development	GO:0048856	false	2.05697e+08	7686771290364330	5899	64	25	63187	CACNA1C,COL17A1,DKK1,ECM1,FAIM2,FOXI1,FOXL1,GJB5,ITGA3,KRT16,KRT6A,KRT7,NTF4,PAX6,POU2F3,PTPN13,RASAL1,RP1,SHB,SLC9A4,SPDEF,TGFA,TGFBI,UGT1A10,WNT7A
GO:BP	epidermis development	GO:0008544	true	2.77687e+07	7556444585004290	393	64	9	63187	COL17A1,DKK1,GJB5,KRT16,KRT6A,KRT7,NTF4,PAX6,POU2F3
GO:BP	developmental process	GO:0032502	false	1.19911e+08	6921139895982600	6453	64	25	63187	CACNA1C,COL17A1,DKK1,ECM1,FAIM2,FOXI1,FOXL1,GJB5,ITGA3,KRT16,KRT6A,KRT7,NTF4,PAX6,POU2F3,PTPN13,RASAL1,RP1,SHB,SLC9A4,SPDEF,TGFA,TGFBI,UGT1A10,WNT7A
GO:BP	positive regulation of cellular process	GO:0048522	false	3.35302e+08	6474563876008100	5717	64	23	63187	DKK1,ECM1,EPS8L1,FOXI1,IL20RB,IL37,ITGA3,KCNN4,KRT6A,MMP7,NTF4,PAX6,PHLDA1,PLEK2,POU2F3,RAET1L,RASAL1,RP1,S100A11,SHB,SPDEF,TGFA,WNT7A
GO:BP	negative regulation of biological process	GO:0048519	false	4.87204e+08	6312289227277920	5874	64	23	63187	ANXA8,CACNA1C,DKK1,ECM1,ERN2,FAIM2,IL20RB,IL37,ITGA3,KRT16,KRT6A,MUC1,NTF4,PAX6,PTPN13,QSOX1,RASAL1,S100A11,SHB,SPDEF,TGFBI,UGT1A10,WNT7A
GO:BP	cell differentiation	GO:0030154	false	4.87204e+08	6312289227277920	4366	64	20	63187	DKK1,ECM1,FAIM2,FOXI1,FOXL1,GJB5,ITGA3,KRT16,KRT6A,KRT7,NTF4,PAX6,POU2F3,RASAL1,RP1,SHB,SLC9A4,SPDEF,TGFBI,WNT7A
GO:BP	cellular developmental process	GO:0048869	false	4.87204e+08	6312289227277920	4367	64	20	63187	DKK1,ECM1,FAIM2,FOXI1,FOXL1,GJB5,ITGA3,KRT16,KRT6A,KRT7,NTF4,PAX6,POU2F3,RASAL1,RP1,SHB,SLC9A4,SPDEF,TGFBI,WNT7A
GO:BP	cell surface receptor signaling pathway	GO:0007166	false	1.06039e-06	5974536276843770	2799	64	16	63187	DKK1,ECM1,FAIM2,FOXL1,GPR87,HTR3C,HTR3E,IL20RB,IL37,ITGA3,KCNN4,NTF4,PAX6,SHB,TGFA,WNT7A
GO:BP	positive regulation of biological process	GO:0048518	false	1.42572e-06	5.84597e+16	6250	64	23	63187	DKK1,ECM1,EPS8L1,FOXI1,IL20RB,IL37,ITGA3,KCNN4,KRT6A,MMP7,NTF4,PAX6,PHLDA1,PLEK2,POU2F3,RAET1L,RASAL1,RP1,S100A11,SHB,SPDEF,TGFA,WNT7A
GO:BP	skin development	GO:0043588	false	2.83474e-06	554748633649899	321	64	7	63187	DKK1,ITGA3,KRT16,KRT6A,KRT7,PAX6,POU2F3
GO:BP	negative regulation of cellular process	GO:0048523	false	4.14914e-06	5382042167528340	5541	64	21	63187	CACNA1C,DKK1,ECM1,ERN2,FAIM2,IL20RB,IL37,ITGA3,KRT16,MUC1,NTF4,PAX6,PTPN13,QSOX1,RASAL1,S100A11,SHB,SPDEF,TGFBI,UGT1A10,WNT7A
GO:BP	multicellular organism development	GO:0007275	false	6.30924e-06	5200022773830460	4643	64	19	63187	CACNA1C,DKK1,ECM1,FAIM2,FOXI1,FOXL1,GJB5,ITGA3,NTF4,PAX6,PTPN13,RASAL1,RP1,SHB,SPDEF,TGFA,TGFBI,UGT1A10,WNT7A
GO:BP	tube development	GO:0035295	false	9.36142e-06	5028658069968120	1091	64	10	63187	ECM1,FOXL1,GJB5,ITGA3,PAX6,SHB,SPDEF,TGFA,TGFBI,WNT7A
GO:BP	circulatory system development	GO:0072359	false	1.24575e-05	4904569112205320	1130	64	10	63187	CACNA1C,DKK1,ECM1,FOXL1,ITGA3,PAX6,SHB,TGFA,TGFBI,WNT7A
GO:BP	system development	GO:0048731	false	1.71243e-05	4766387448183610	3973	64	17	63187	CACNA1C,DKK1,ECM1,FAIM2,FOXL1,ITGA3,NTF4,PAX6,PTPN13,RASAL1,RP1,SHB,SPDEF,TGFA,TGFBI,UGT1A10,WNT7A
GO:BP	anatomical structure formation involved in morphogenesis	GO:0048646	false	1.76711e-05	4752737027050590	1183	64	10	63187	DKK1,ECM1,FAIM2,ITGA3,NTF4,PAX6,SHB,TGFA,TGFBI,WNT7A
GO:BP	system process	GO:0003008	false	1.98357e-05	4702551801664760	2258	64	13	63187	CACNA1C,CALHM3,DKK1,HTR3C,HTR3E,ITGA3,KCNN4,NTF4,PAX6,RP1,SLC9A4,TGFBI,WNT7A
GO:BP	cellular component organization	GO:0016043	false	3.0967e-05	4509101351191740	8151	64	24	63187	ANXA8,ANXA8L1,CALHM3,COL17A1,DKK1,EPS8L1,ERN2,ITGA3,KCNN4,KRT16,KRT6A,KRT7,MAP7D2,MMP7,NTF4,PAX6,PLEK2,PTPN13,QSOX1,RASAL1,RP1,TGFA,TGFBI,WNT7A
GO:BP	epithelial cell differentiation	GO:0030855	false	4.40181e-05	43563682446223	740	64	8	63187	KRT16,KRT6A,KRT7,PAX6,POU2F3,SLC9A4,SPDEF,WNT7A
GO:BP	cellular component organization or biogenesis	GO:0071840	false	4.65024e-05	4.33253e+16	8361	64	24	63187	ANXA8,ANXA8L1,CALHM3,COL17A1,DKK1,EPS8L1,ERN2,ITGA3,KCNN4,KRT16,KRT6A,KRT7,MAP7D2,MMP7,NTF4,PAX6,PLEK2,PTPN13,QSOX1,RASAL1,RP1,TGFA,TGFBI,WNT7A
GO:BP	keratinocyte differentiation	GO:0030216	false	5.18199e-05	4285503311978500	176	64	5	63187	KRT16,KRT6A,KRT7,PAX6,POU2F3
GO:BP	regulation of response to stimulus	GO:0048583	false	6.63921e-05	4177883867691780	3939	64	16	63187	DKK1,ECM1,EPS8L1,FAIM2,FOXL1,IL20RB,IL37,ITGA3,KCNN4,MUC1,PTPN13,RAET1L,RASAL1,SHB,TGFA,WNT7A
GO:BP	response to chemical	GO:0042221	false	6.85634e-05	4163907910142520	3957	64	16	63187	CGB8,DKK1,ECM1,ERN2,HTR3C,HTR3E,IL20RB,IL37,ITGA3,PAX6,PTPN13,RASAL1,S100A16,S100P,UGT1A10,WNT7A
GO:BP	intracellular signal transduction	GO:0035556	false	0.000103839	3983638341230460	2668	64	13	63187	CACNA1C,DKK1,ECM1,EPS8L1,ERN2,ITGA3,MUC1,PLEK2,PTPN13,RASAL1,RP1,TGFA,WNT7A
GO:BP	nervous system process	GO:0050877	false	0.000104367	3.98144e+16	1484	64	10	63187	CALHM3,DKK1,HTR3C,HTR3E,ITGA3,NTF4,PAX6,RP1,TGFBI,WNT7A
GO:BP	embryonic morphogenesis	GO:0048598	false	0.000134689	3870667614870360	617	64	7	63187	CACNA1C,DKK1,FOXI1,GJB5,ITGA3,PAX6,WNT7A
GO:BP	epithelium development	GO:0060429	false	0.000166458	3.7787e+16	1225	64	9	63187	DKK1,KRT16,KRT6A,KRT7,PAX6,POU2F3,SLC9A4,SPDEF,WNT7A
GO:BP	regulation of metabolic process	GO:0019222	false	0.00017102	3.76695e+16	7158	64	21	63187	AHNAK2,ANXA8,DKK1,ECM1,ERN2,FOXI1,FOXL1,IL20RB,IL37,ITGA3,MUC1,NTF4,PAX6,POU2F3,PTPN13,QSOX1,S100A11,SPDEF,TGFA,UGT1A10,WNT7A
GO:BP	regulation of plasma membrane bounded cell projection organization	GO:0120035	false	0.000179659	3.74555e+16	652	64	7	63187	DKK1,EPS8L1,ITGA3,PAX6,PLEK2,RP1,WNT7A
GO:BP	regulation of cell projection organization	GO:0031344	false	0.000203602	369121708541241	667	64	7	63187	DKK1,EPS8L1,ITGA3,PAX6,PLEK2,RP1,WNT7A
GO:BP	regulation of cellular metabolic process	GO:0031323	false	0.00021357	3.67046e+16	6673	64	20	63187	AHNAK2,DKK1,ECM1,ERN2,FOXI1,FOXL1,IL20RB,IL37,ITGA3,MUC1,NTF4,PAX6,POU2F3,PTPN13,QSOX1,S100A11,SPDEF,TGFA,UGT1A10,WNT7A
GO:BP	epidermal cell differentiation	GO:0009913	false	0.00021897	3.65962e+16	250	64	5	63187	KRT16,KRT6A,KRT7,PAX6,POU2F3
GO:BP	glandular epithelial cell development	GO:0002068	true	0.000252227	3598207805520690	36	64	3	63187	PAX6,SLC9A4,SPDEF
GO:BP	cell-cell signaling	GO:0007267	false	0.000285312	3544679378473020	1704	64	10	63187	CACNA1C,CGB8,DKK1,FOXL1,GJB5,HTR3C,HTR3E,ITGA3,NTF4,WNT7A
GO:BP	regulation of cell fate commitment	GO:0010453	false	0.000285433	3.5445e+16	38	64	3	63187	DKK1,PAX6,SPDEF
GO:BP	monoatomic ion transmembrane transport	GO:0034220	false	0.00029168	3.53509e+16	1013	64	8	63187	CACNA1C,CALHM3,CLIC3,HTR3C,HTR3E,KCNN4,SLC9A4,TCN1
GO:BP	cell fate commitment	GO:0045165	false	0.000396609	3401637970876460	290	64	5	63187	DKK1,NTF4,PAX6,SPDEF,WNT7A
GO:BP	response to organic substance	GO:0010033	false	0.000396609	3401637970876460	2637	64	12	63187	CGB8,DKK1,ECM1,ERN2,HTR3C,HTR3E,IL20RB,IL37,ITGA3,PAX6,S100P,WNT7A
GO:BP	cell fate determination	GO:0001709	false	0.000441643	3.35493e+16	45	64	3	63187	NTF4,PAX6,WNT7A
GO:BP	negative regulation of nervous system development	GO:0051961	false	0.000611333	3.21372e+16	154	64	4	63187	DKK1,PAX6,PTPN13,WNT7A
GO:BP	regulation of macromolecule metabolic process	GO:0060255	false	0.000616978	3209730438587090	6631	64	19	63187	AHNAK2,ANXA8,DKK1,ECM1,ERN2,FOXI1,FOXL1,IL20RB,IL37,ITGA3,MUC1,NTF4,PAX6,POU2F3,PTPN13,S100A11,SPDEF,TGFA,WNT7A
GO:BP	serotonin receptor signaling pathway	GO:0007210	false	0.000636375	3196287117830870	7	64	2	63187	HTR3C,HTR3E
GO:BP	formation of anatomical boundary	GO:0048859	false	0.000636375	3196287117830870	7	64	2	63187	NTF4,PAX6
GO:BP	apoptotic process	GO:0006915	false	0.000638817	3.19462e+16	1913	64	10	63187	CGB8,DKK1,ERN2,FAIM2,MUC1,NTF4,PHLDA1,SHB,SPDEF,WNT7A
GO:BP	columnar/cuboidal epithelial cell development	GO:0002066	false	0.000651175	3.1863e+16	53	64	3	63187	PAX6,SLC9A4,SPDEF
GO:BP	transmembrane transport	GO:0055085	false	0.000678782	3168269703201260	1534	64	9	63187	CACNA1C,CALHM3,CLIC3,GJB5,HTR3C,HTR3E,KCNN4,SLC9A4,TCN1
GO:BP	localization	GO:0051179	false	0.000694423	3158375677789520	5520	64	17	63187	ANXA8,ANXA8L1,CACNA1C,CALHM3,CLIC3,DKK1,GJB5,HTR3C,HTR3E,ITGA3,KCNN4,MUC1,PAX6,SLC9A4,TCN1,TGFBI,WNT7A
GO:BP	plasma membrane bounded cell projection organization	GO:0120036	false	0.000787109	3103964954202380	1570	64	9	63187	DKK1,EPS8L1,ITGA3,NTF4,PAX6,PLEK2,RASAL1,RP1,WNT7A
GO:BP	regulation of primary metabolic process	GO:0080090	false	0.000788785	3.10304e+16	5591	64	17	63187	AHNAK2,ANXA8,DKK1,ECM1,ERN2,FOXI1,FOXL1,MUC1,NTF4,PAX6,POU2F3,PTPN13,S100A11,SPDEF,TGFA,UGT1A10,WNT7A
GO:BP	programmed cell death	GO:0012501	false	0.000788785	3.10304e+16	1984	64	10	63187	CGB8,DKK1,ERN2,FAIM2,MUC1,NTF4,PHLDA1,SHB,SPDEF,WNT7A
GO:BP	cell death	GO:0008219	false	0.000789992	3.10238e+16	1988	64	10	63187	CGB8,DKK1,ERN2,FAIM2,MUC1,NTF4,PHLDA1,SHB,SPDEF,WNT7A
GO:BP	sensory organ development	GO:0007423	false	0.000861914	30645361614275	610	64	6	63187	CACNA1C,FOXI1,NTF4,PAX6,RP1,WNT7A
GO:BP	tissue morphogenesis	GO:0048729	false	0.000861914	30645361614275	611	64	6	63187	DKK1,FOXL1,ITGA3,KRT16,KRT6A,WNT7A
GO:BP	inorganic ion transmembrane transport	GO:0098660	false	0.000861914	30645361614275	900	64	7	63187	CACNA1C,CLIC3,HTR3C,HTR3E,KCNN4,SLC9A4,TCN1
GO:BP	negative regulation of metabolic process	GO:0009892	false	0.000861914	30645361614275	3455	64	13	63187	ANXA8,DKK1,ECM1,ERN2,IL20RB,IL37,MUC1,PAX6,PTPN13,QSOX1,S100A11,SPDEF,UGT1A10
GO:BP	negative regulation of synapse assembly	GO:0051964	false	0.000861914	30645361614275	9	64	2	63187	DKK1,PTPN13
GO:BP	cell projection organization	GO:0030030	false	0.000861914	30645361614275	1613	64	9	63187	DKK1,EPS8L1,ITGA3,NTF4,PAX6,PLEK2,RASAL1,RP1,WNT7A
GO:BP	positive regulation of cell fate commitment	GO:0010455	false	0.000861914	30645361614275	9	64	2	63187	PAX6,SPDEF
GO:BP	regulation of signaling	GO:0023051	false	0.000861914	30645361614275	3437	64	13	63187	DKK1,ECM1,EPS8L1,FAIM2,FOXL1,ITGA3,KCNN4,MUC1,NTF4,PTPN13,RASAL1,TGFA,WNT7A
GO:BP	regulation of cell communication	GO:0010646	false	0.000861914	30645361614275	3443	64	13	63187	DKK1,ECM1,EPS8L1,FAIM2,FOXL1,ITGA3,KCNN4,MUC1,NTF4,PTPN13,RASAL1,TGFA,WNT7A
GO:BP	monoatomic ion transport	GO:0006811	false	0.000900928	3045309985938410	1256	64	8	63187	CACNA1C,CALHM3,CLIC3,HTR3C,HTR3E,KCNN4,SLC9A4,TCN1
GO:BP	regulation of signal transduction	GO:0009966	false	0.000969625	3013396265805470	3010	64	12	63187	DKK1,ECM1,EPS8L1,FAIM2,FOXL1,ITGA3,KCNN4,MUC1,PTPN13,RASAL1,TGFA,WNT7A
GO:BP	negative regulation of developmental process	GO:0051093	false	0.000969625	3013396265805470	928	64	7	63187	DKK1,ECM1,PAX6,PTPN13,SHB,SPDEF,WNT7A
GO:BP	regulation of cell migration	GO:0030334	false	0.000990841	3003995933394210	934	64	7	63187	ECM1,ITGA3,KRT16,MMP7,PAX6,S100A11,WNT7A
GO:BP	negative regulation of cell fate commitment	GO:0010454	false	0.00119941	2921032211880710	11	64	2	63187	DKK1,SPDEF
GO:BP	glandular epithelial cell differentiation	GO:0002067	false	0.00124123	2906148703271230	73	64	3	63187	PAX6,SLC9A4,SPDEF
GO:BP	intermediate filament organization	GO:0045109	false	0.00124123	2906148703271230	73	64	3	63187	KRT16,KRT6A,KRT7
GO:BP	regulation of cell motility	GO:2000145	false	0.00140932	2850989099352480	996	64	7	63187	ECM1,ITGA3,KRT16,MMP7,PAX6,S100A11,WNT7A
GO:BP	regulation of intracellular signal transduction	GO:1902531	false	0.00145533	2837038092747240	1766	64	9	63187	DKK1,ECM1,EPS8L1,ITGA3,MUC1,PTPN13,RASAL1,TGFA,WNT7A
GO:BP	epithelial cell development	GO:0002064	false	0.00148864	2827209957508040	217	64	4	63187	PAX6,SLC9A4,SPDEF,WNT7A
GO:BP	cellular response to chemical stimulus	GO:0070887	false	0.00148864	2827209957508040	2683	64	11	63187	CGB8,ECM1,ERN2,HTR3C,HTR3E,IL20RB,IL37,PAX6,PTPN13,RASAL1,UGT1A10
GO:BP	ameboidal-type cell migration	GO:0001667	false	0.0015257	2816532115106800	428	64	5	63187	ITGA3,KRT16,PAX6,S100P,WNT7A
GO:BP	regulation of nitrogen compound metabolic process	GO:0051171	false	0.00154037	2812375277462770	5440	64	16	63187	AHNAK2,ANXA8,DKK1,ECM1,ERN2,FOXI1,FOXL1,MUC1,NTF4,PAX6,POU2F3,PTPN13,S100A11,SPDEF,TGFA,WNT7A
GO:BP	negative regulation of synapse organization	GO:1905809	false	0.00154037	2812375277462770	13	64	2	63187	DKK1,PTPN13
GO:BP	regulation of membrane potential	GO:0042391	false	0.0015568	2.80777e+16	433	64	5	63187	CACNA1C,HTR3C,HTR3E,KCNN4,WNT7A
GO:BP	keratinization	GO:0031424	false	0.00158032	2.80125e+16	82	64	3	63187	KRT16,KRT6A,KRT7
GO:BP	animal organ morphogenesis	GO:0009887	false	0.00161256	2.79248e+16	1035	64	7	63187	DKK1,FOXI1,NTF4,PAX6,RP1,TGFA,WNT7A
GO:BP	regulation of locomotion	GO:0040012	false	0.00162392	2.78943e+16	1038	64	7	63187	ECM1,ITGA3,KRT16,MMP7,PAX6,S100A11,WNT7A
GO:BP	cerebellar granular layer development	GO:0021681	false	0.00168244	2774061347043000	14	64	2	63187	FAIM2,WNT7A
GO:BP	blood vessel development	GO:0001568	false	0.00168676	2.77295e+16	721	64	6	63187	ECM1,PAX6,SHB,TGFA,TGFBI,WNT7A
GO:BP	transport	GO:0006810	false	0.00170916	2.76722e+16	4350	64	14	63187	ANXA8,ANXA8L1,CACNA1C,CALHM3,CLIC3,DKK1,GJB5,HTR3C,HTR3E,KCNN4,PAX6,SLC9A4,TCN1,WNT7A
GO:BP	cellular response to endogenous stimulus	GO:0071495	false	0.00173499	2760702871963170	1432	64	8	63187	CGB8,DKK1,HTR3C,HTR3E,ITGA3,NTF4,PAX6,WNT7A
GO:BP	neuron differentiation	GO:0030182	false	0.00173499	2760702871963170	1431	64	8	63187	DKK1,FAIM2,ITGA3,NTF4,PAX6,RASAL1,RP1,WNT7A
GO:BP	immune system process	GO:0002376	false	0.00174703	2757700428762170	2776	64	11	63187	CACNA1C,ECM1,FOXL1,IL20RB,IL37,ITGA3,KCNN4,KRT16,KRT6A,RAET1L,SHB
GO:BP	intracellular signaling cassette	GO:0141124	false	0.00181557	2740987025217510	1861	64	9	63187	CACNA1C,DKK1,ECM1,EPS8L1,ITGA3,PTPN13,RASAL1,TGFA,WNT7A
GO:BP	response to stress	GO:0006950	false	0.0018983	2.72164e+16	3855	64	13	63187	ANXA8,ECM1,ERN2,FAIM2,IL20RB,IL37,KCNN4,KRT16,KRT6A,MUC1,PAX6,POU2F3,WNT7A
GO:BP	cell development	GO:0048468	false	0.00194121	2.71193e+16	2819	64	11	63187	DKK1,ECM1,ITGA3,NTF4,PAX6,RASAL1,RP1,SHB,SLC9A4,SPDEF,WNT7A
GO:BP	vasculature development	GO:0001944	false	0.00195471	2.70892e+16	752	64	6	63187	ECM1,PAX6,SHB,TGFA,TGFBI,WNT7A
GO:BP	intermediate filament cytoskeleton organization	GO:0045104	false	0.00207203	2.6836e+16	94	64	3	63187	KRT16,KRT6A,KRT7
GO:BP	intermediate filament-based process	GO:0045103	false	0.0021175	2674176891324180	95	64	3	63187	KRT16,KRT6A,KRT7
GO:BP	negative regulation of multicellular organismal process	GO:0051241	false	0.00214304	2668969914213490	1110	64	7	63187	DKK1,ECM1,IL20RB,IL37,PAX6,PTPN13,WNT7A
GO:BP	cell migration	GO:0016477	false	0.00214304	2668969914213490	1496	64	8	63187	ECM1,ITGA3,KRT16,MMP7,PAX6,S100A11,S100P,WNT7A
GO:BP	generation of neurons	GO:0048699	false	0.00228231	2.64163e+16	1514	64	8	63187	DKK1,FAIM2,ITGA3,NTF4,PAX6,RASAL1,RP1,WNT7A
GO:BP	cell adhesion	GO:0007155	false	0.00228231	2.64163e+16	1512	64	8	63187	COL17A1,IL20RB,ITGA3,MSLN,MUC1,S100A11,SHB,TGFBI
GO:BP	embryo development	GO:0009790	false	0.00228844	2640461117983170	1128	64	7	63187	CACNA1C,DKK1,FOXI1,GJB5,ITGA3,PAX6,WNT7A
GO:BP	glutamatergic neuron differentiation	GO:1905962	false	0.0023853	2.62246e+16	18	64	2	63187	PAX6,WNT7A
GO:BP	regulation of cellular component organization	GO:0051128	false	0.00239972	2.61984e+16	2425	64	10	63187	DKK1,EPS8L1,ITGA3,PAX6,PLEK2,PTPN13,RASAL1,RP1,TGFA,WNT7A
GO:BP	regulation of excitatory synapse assembly	GO:1904889	false	0.00260185	2584717456030870	19	64	2	63187	PTPN13,WNT7A
GO:BP	inorganic cation transmembrane transport	GO:0098662	false	0.00260185	2584717456030870	808	64	6	63187	CACNA1C,HTR3C,HTR3E,KCNN4,SLC9A4,TCN1
GO:BP	cerebellum development	GO:0021549	false	0.00266989	2573506757191380	106	64	3	63187	FAIM2,PAX6,WNT7A
GO:BP	neuron development	GO:0048666	false	0.00266989	2573506757191380	1167	64	7	63187	DKK1,ITGA3,NTF4,PAX6,RASAL1,RP1,WNT7A
GO:BP	excitatory postsynaptic potential	GO:0060079	false	0.00269452	2.56952e+16	107	64	3	63187	HTR3C,HTR3E,WNT7A
GO:BP	cell population proliferation	GO:0008283	false	0.00269452	2.56952e+16	2006	64	9	63187	ECM1,IL20RB,KRT6A,PAX6,S100A11,SHB,TGFA,TGFBI,WNT7A
GO:BP	learning or memory	GO:0007611	false	0.00279066	2554293746656490	279	64	4	63187	DKK1,ITGA3,NTF4,PAX6
GO:BP	positive regulation of plasma membrane bounded cell projection assembly	GO:0120034	false	0.00293158	2.5329e+16	111	64	3	63187	EPS8L1,PLEK2,RP1
GO:BP	regulation of synapse assembly	GO:0051963	false	0.00306421	2.51368e+16	113	64	3	63187	DKK1,PTPN13,WNT7A
GO:BP	angiogenesis	GO:0001525	false	0.00314012	2503053571018670	538	64	5	63187	ECM1,SHB,TGFA,TGFBI,WNT7A
GO:BP	positive regulation of cell migration	GO:0030335	false	0.00314796	2.50197e+16	540	64	5	63187	ITGA3,MMP7,PAX6,S100A11,WNT7A
GO:BP	chemical synaptic transmission, postsynaptic	GO:0099565	false	0.00314796	2.50197e+16	115	64	3	63187	HTR3C,HTR3E,WNT7A
GO:BP	metencephalon development	GO:0022037	false	0.00320317	2.49442e+16	116	64	3	63187	FAIM2,PAX6,WNT7A
GO:BP	locomotion	GO:0040011	false	0.00344696	2.46256e+16	1234	64	7	63187	ECM1,ITGA3,KRT16,MMP7,PAX6,S100A11,WNT7A
GO:BP	response to wounding	GO:0009611	false	0.00353683	245138612755788	557	64	5	63187	ANXA8,KRT6A,PAX6,POU2F3,WNT7A
GO:BP	chondrocyte differentiation	GO:0002062	false	0.00354066	2.45092e+16	121	64	3	63187	ECM1,TGFBI,WNT7A
GO:BP	epithelial cell migration	GO:0010631	false	0.00356472	2447975156544640	304	64	4	63187	ITGA3,KRT16,S100P,WNT7A
GO:BP	epithelium migration	GO:0090132	false	0.00364293	2.43855e+16	307	64	4	63187	ITGA3,KRT16,S100P,WNT7A
GO:BP	cell differentiation in hindbrain	GO:0021533	false	0.00364293	2.43855e+16	24	64	2	63187	FAIM2,WNT7A
GO:BP	response to endogenous stimulus	GO:0009719	false	0.00369193	2.43275e+16	1678	64	8	63187	CGB8,DKK1,HTR3C,HTR3E,ITGA3,NTF4,PAX6,WNT7A
GO:BP	positive regulation of cell motility	GO:2000147	false	0.00369193	2.43275e+16	568	64	5	63187	ITGA3,MMP7,PAX6,S100A11,WNT7A
GO:BP	embryonic limb morphogenesis	GO:0030326	false	0.00369193	2.43275e+16	125	64	3	63187	CACNA1C,DKK1,WNT7A
GO:BP	embryonic appendage morphogenesis	GO:0035113	false	0.00369193	2.43275e+16	125	64	3	63187	CACNA1C,DKK1,WNT7A
GO:BP	columnar/cuboidal epithelial cell differentiation	GO:0002065	false	0.00373817	2.42734e+16	126	64	3	63187	PAX6,SLC9A4,SPDEF
GO:BP	regulation of cell fate specification	GO:0042659	false	0.00373817	2.42734e+16	25	64	2	63187	DKK1,PAX6
GO:BP	tissue migration	GO:0090130	false	0.00373817	2.42734e+16	313	64	4	63187	ITGA3,KRT16,S100P,WNT7A
GO:BP	establishment of localization	GO:0051234	false	0.00391628	2.40713e+16	4881	64	14	63187	ANXA8,ANXA8L1,CACNA1C,CALHM3,CLIC3,DKK1,GJB5,HTR3C,HTR3E,KCNN4,PAX6,SLC9A4,TCN1,WNT7A
GO:BP	positive regulation of locomotion	GO:0040017	false	0.00395044	2403354405918700	583	64	5	63187	ITGA3,MMP7,PAX6,S100A11,WNT7A
GO:BP	cell motility	GO:0048870	false	0.00398524	239954535158709	1709	64	8	63187	ECM1,ITGA3,KRT16,MMP7,PAX6,S100A11,S100P,WNT7A
GO:BP	cognition	GO:0050890	false	0.00402274	2.39548e+16	322	64	4	63187	DKK1,ITGA3,NTF4,PAX6
GO:BP	regulation of gene expression	GO:0010468	false	0.00403998	2393621261694850	5526	64	15	63187	AHNAK2,DKK1,ECM1,ERN2,FOXI1,FOXL1,IL20RB,IL37,ITGA3,MUC1,PAX6,POU2F3,PTPN13,SPDEF,WNT7A
GO:BP	extracellular matrix organization	GO:0030198	true	0.00406028	2.39144e+16	324	64	4	63187	COL17A1,MMP7,QSOX1,TGFBI
GO:BP	cerebellar cortex formation	GO:0021697	false	0.0040708	2.39032e+16	27	64	2	63187	FAIM2,WNT7A
GO:BP	cell proliferation in forebrain	GO:0021846	false	0.0040708	2.39032e+16	27	64	2	63187	PAX6,WNT7A
GO:BP	external encapsulating structure organization	GO:0045229	false	0.0040708	2.39032e+16	326	64	4	63187	COL17A1,MMP7,QSOX1,TGFBI
GO:BP	extracellular structure organization	GO:0043062	false	0.0040708	2.39032e+16	325	64	4	63187	COL17A1,MMP7,QSOX1,TGFBI
GO:BP	negative regulation of cellular metabolic process	GO:0031324	false	0.00421927	2.37476e+16	3226	64	11	63187	DKK1,ERN2,IL20RB,IL37,MUC1,PAX6,PTPN13,QSOX1,S100A11,SPDEF,UGT1A10
GO:BP	negative regulation of nitrogen compound metabolic process	GO:0051172	false	0.00421927	2.37476e+16	2202	64	9	63187	ANXA8,DKK1,ECM1,ERN2,MUC1,PAX6,PTPN13,S100A11,SPDEF
GO:BP	neurogenesis	GO:0022008	false	0.00422401	2.37428e+16	1742	64	8	63187	DKK1,FAIM2,ITGA3,NTF4,PAX6,RASAL1,RP1,WNT7A
GO:BP	negative regulation of macromolecule metabolic process	GO:0010605	false	0.00431885	2.36463e+16	3240	64	11	63187	ANXA8,DKK1,ECM1,ERN2,IL20RB,IL37,MUC1,PAX6,PTPN13,S100A11,SPDEF
GO:BP	positive regulation of developmental process	GO:0051094	false	0.00440526	2.35603e+16	1328	64	7	63187	DKK1,ECM1,PAX6,RASAL1,SHB,SPDEF,WNT7A
GO:BP	regulation of macromolecule biosynthetic process	GO:0010556	false	0.0047894	2319718580568590	5654	64	15	63187	AHNAK2,DKK1,ECM1,ERN2,FOXI1,FOXL1,IL20RB,IL37,ITGA3,MUC1,PAX6,POU2F3,PTPN13,SPDEF,WNT7A
GO:BP	blood vessel morphogenesis	GO:0048514	false	0.00489313	2310413410691380	625	64	5	63187	ECM1,SHB,TGFA,TGFBI,WNT7A
GO:BP	camera-type eye development	GO:0043010	false	0.00499339	2.3016e+16	350	64	4	63187	CACNA1C,PAX6,RP1,WNT7A
GO:BP	regulation of molecular function	GO:0065009	false	0.00499339	2.3016e+16	1799	64	8	63187	ANXA8,CACNA1C,DKK1,ECM1,GPR87,PAX6,RASAL1,UGT1A10
GO:BP	regulation of cellular component biogenesis	GO:0044087	false	0.00499339	2.3016e+16	971	64	6	63187	DKK1,EPS8L1,PLEK2,PTPN13,RP1,WNT7A
GO:BP	negative regulation of cell junction assembly	GO:1901889	false	0.00500439	2300648423299280	31	64	2	63187	DKK1,PTPN13
GO:BP	regulation of postsynaptic membrane potential	GO:0060078	false	0.00509866	2292544312894080	148	64	3	63187	HTR3C,HTR3E,WNT7A
GO:BP	positive regulation of cell projection organization	GO:0031346	false	0.0052263	2.28181e+16	357	64	4	63187	EPS8L1,ITGA3,PLEK2,RP1
GO:BP	positive regulation of cellular metabolic process	GO:0031325	false	0.00531129	2.2748e+16	3346	64	11	63187	DKK1,FOXI1,IL20RB,IL37,ITGA3,NTF4,PAX6,POU2F3,SPDEF,TGFA,WNT7A
GO:BP	limb morphogenesis	GO:0035108	false	0.0054015	2.26749e+16	153	64	3	63187	CACNA1C,DKK1,WNT7A
GO:BP	regulation of epithelial cell proliferation	GO:0050678	false	0.0054015	2.26749e+16	363	64	4	63187	ECM1,PAX6,TGFA,WNT7A
GO:BP	mesodermal cell differentiation	GO:0048333	false	0.0054015	2.26749e+16	33	64	2	63187	DKK1,ITGA3
GO:BP	appendage morphogenesis	GO:0035107	false	0.0054015	2.26749e+16	153	64	3	63187	CACNA1C,DKK1,WNT7A
GO:BP	embryonic forelimb morphogenesis	GO:0035115	false	0.0054015	2.26749e+16	33	64	2	63187	CACNA1C,WNT7A
GO:BP	regulation of cellular biosynthetic process	GO:0031326	false	0.00555096	225563155359257	5781	64	15	63187	AHNAK2,DKK1,ECM1,ERN2,FOXI1,FOXL1,IL20RB,IL37,ITGA3,MUC1,PAX6,POU2F3,PTPN13,SPDEF,WNT7A
GO:BP	neuron projection development	GO:0031175	false	0.00581321	2.23558e+16	1014	64	6	63187	DKK1,ITGA3,NTF4,PAX6,RASAL1,WNT7A
GO:BP	regulation of biosynthetic process	GO:0009889	false	0.00581321	2.23558e+16	5813	64	15	63187	AHNAK2,DKK1,ECM1,ERN2,FOXI1,FOXL1,IL20RB,IL37,ITGA3,MUC1,PAX6,POU2F3,PTPN13,SPDEF,WNT7A
GO:BP	regulation of presynapse organization	GO:0099174	false	0.00590123	2229057770451510	35	64	2	63187	DKK1,WNT7A
GO:BP	regulation of presynapse assembly	GO:1905606	false	0.00590123	2229057770451510	35	64	2	63187	DKK1,WNT7A
GO:BP	positive regulation of macromolecule metabolic process	GO:0010604	false	0.00596718	2224230788686960	3420	64	11	63187	DKK1,FOXI1,IL20RB,IL37,ITGA3,NTF4,PAX6,POU2F3,SPDEF,TGFA,WNT7A
GO:BP	hindbrain development	GO:0030902	false	0.00598619	2222849192115570	161	64	3	63187	FAIM2,PAX6,WNT7A
GO:BP	negative regulation of molecular function	GO:0044092	false	0.00600769	2221292738413630	672	64	5	63187	ANXA8,DKK1,ECM1,GPR87,UGT1A10
GO:BP	excitatory synapse assembly	GO:1904861	false	0.00610155	2.21456e+16	36	64	2	63187	PTPN13,WNT7A
GO:BP	negative regulation of cell differentiation	GO:0045596	false	0.00626955	2202763476596620	681	64	5	63187	DKK1,PAX6,SHB,SPDEF,WNT7A
GO:BP	cellular response to growth factor stimulus	GO:0071363	false	0.00626955	2202763476596620	681	64	5	63187	DKK1,ITGA3,NTF4,PAX6,WNT7A
GO:BP	cerebellar cortex morphogenesis	GO:0021696	false	0.00633736	2.19809e+16	37	64	2	63187	FAIM2,WNT7A
GO:BP	regulation of apoptotic process	GO:0042981	false	0.00663184	2.17837e+16	1463	64	7	63187	DKK1,FAIM2,MUC1,NTF4,PHLDA1,SPDEF,WNT7A
GO:BP	regulation of nucleobase-containing compound metabolic process	GO:0019219	false	0.00668006	2175219884020500	4063	64	12	63187	AHNAK2,DKK1,ECM1,ERN2,FOXI1,FOXL1,MUC1,PAX6,POU2F3,S100A11,SPDEF,WNT7A
GO:BP	negative regulation of catalytic activity	GO:0043086	false	0.00680282	216731072832794	396	64	4	63187	ANXA8,ECM1,GPR87,UGT1A10
GO:BP	negative regulation of ossification	GO:0030279	false	0.00688706	2161965821950050	39	64	2	63187	DKK1,ECM1
GO:BP	regulation of multicellular organismal process	GO:0051239	false	0.00693142	2159177847963910	2955	64	10	63187	CACNA1C,DKK1,ECM1,IL20RB,IL37,ITGA3,PAX6,PTPN13,SHB,WNT7A
GO:BP	eye development	GO:0001654	false	0.00707632	2150192520329760	402	64	4	63187	CACNA1C,PAX6,RP1,WNT7A
GO:BP	response to growth factor	GO:0070848	false	0.00726218	2.13893e+16	711	64	5	63187	DKK1,ITGA3,NTF4,PAX6,WNT7A
GO:BP	visual system development	GO:0150063	false	0.00726218	2.13893e+16	406	64	4	63187	CACNA1C,PAX6,RP1,WNT7A
GO:BP	regulation of developmental process	GO:0050793	false	0.0072983	2.13678e+16	2455	64	9	63187	DKK1,ECM1,NTF4,PAX6,PTPN13,RASAL1,SHB,SPDEF,WNT7A
GO:BP	eye photoreceptor cell development	GO:0042462	false	0.00732947	2134927481577940	41	64	2	63187	PAX6,RP1
GO:BP	forelimb morphogenesis	GO:0035136	false	0.00732947	2134927481577940	41	64	2	63187	CACNA1C,WNT7A
GO:BP	regulation of programmed cell death	GO:0043067	false	0.00740007	2.13076e+16	1506	64	7	63187	DKK1,FAIM2,MUC1,NTF4,PHLDA1,SPDEF,WNT7A
GO:BP	cellular response to organic substance	GO:0071310	false	0.00742836	2.12911e+16	1971	64	8	63187	CGB8,ECM1,ERN2,HTR3C,HTR3E,IL20RB,IL37,PAX6
GO:BP	sensory system development	GO:0048880	false	0.00742836	2.12911e+16	412	64	4	63187	CACNA1C,PAX6,RP1,WNT7A
GO:BP	cytoskeleton organization	GO:0007010	false	0.00745568	2.12751e+16	1512	64	7	63187	KRT16,KRT6A,KRT7,MAP7D2,PAX6,PLEK2,RP1
GO:BP	central nervous system neuron differentiation	GO:0021953	false	0.0074921	2.1254e+16	181	64	3	63187	FAIM2,PAX6,WNT7A
GO:BP	immune response	GO:0006955	false	0.00770849	2.11303e+16	1988	64	8	63187	ECM1,IL20RB,IL37,KCNN4,KRT16,KRT6A,RAET1L,SHB
GO:BP	formation of animal organ boundary	GO:0010160	false	0.00785268	2.10498e+16	1	64	1	63187	NTF4
GO:BP	asymmetric protein localization involved in cell fate determination	GO:0045167	false	0.00785268	2.10498e+16	1	64	1	63187	WNT7A
GO:BP	Wnt-Frizzled-LRP5/6 complex assembly	GO:1904701	false	0.00785268	2.10498e+16	1	64	1	63187	DKK1
GO:BP	sensory neuron migration	GO:1904937	false	0.00785268	2.10498e+16	1	64	1	63187	PAX6
GO:BP	regionalization	GO:0003002	false	0.00785268	2.10498e+16	435	64	4	63187	DKK1,NTF4,PAX6,WNT7A
GO:BP	taste bud development	GO:0061193	false	0.00785268	2.10498e+16	1	64	1	63187	NTF4
GO:BP	appendage development	GO:0048736	false	0.00785268	2.10498e+16	190	64	3	63187	CACNA1C,DKK1,WNT7A
GO:BP	regulation of Wnt signaling pathway, calcium modulating pathway	GO:0008591	false	0.00785268	2.10498e+16	1	64	1	63187	DKK1
GO:BP	pancreatic A cell development	GO:0003322	false	0.00785268	2.10498e+16	1	64	1	63187	PAX6
GO:BP	positive regulation of midbrain dopaminergic neuron differentiation	GO:1904958	false	0.00785268	2.10498e+16	1	64	1	63187	DKK1
GO:BP	regulation of adenylate cyclase activity	GO:0045761	false	0.00785268	2.10498e+16	44	64	2	63187	CACNA1C,GPR87
GO:BP	positive regulation of Wnt signaling pathway, calcium modulating pathway	GO:0045813	false	0.00785268	2.10498e+16	1	64	1	63187	DKK1
GO:BP	negative regulation of Wnt-Frizzled-LRP5/6 complex assembly	GO:1904723	false	0.00785268	2.10498e+16	1	64	1	63187	DKK1
GO:BP	regulation of Wnt-Frizzled-LRP5/6 complex assembly	GO:1904711	true	0.00785268	2.10498e+16	1	64	1	63187	DKK1
GO:BP	organelle organization	GO:0006996	false	0.00785268	2.10498e+16	3613	64	11	63187	ANXA8,ANXA8L1,ERN2,KRT16,KRT6A,KRT7,MAP7D2,PAX6,PLEK2,RP1,TGFA
GO:BP	anterograde trans-synaptic signaling	GO:0098916	false	0.00785268	2.10498e+16	750	64	5	63187	DKK1,HTR3C,HTR3E,NTF4,WNT7A
GO:BP	nervous system development	GO:0007399	false	0.00785268	2.10498e+16	2531	64	9	63187	DKK1,FAIM2,ITGA3,NTF4,PAX6,PTPN13,RASAL1,RP1,WNT7A
GO:BP	sensory organ boundary specification	GO:0008052	false	0.00785268	2.10498e+16	1	64	1	63187	NTF4
GO:BP	wound healing	GO:0042060	false	0.00785268	2.10498e+16	425	64	4	63187	ANXA8,KRT6A,POU2F3,WNT7A
GO:BP	positive regulation of cellular component organization	GO:0051130	false	0.00785268	2.10498e+16	1116	64	6	63187	EPS8L1,ITGA3,PLEK2,RP1,TGFA,WNT7A
GO:BP	limb development	GO:0060173	false	0.00785268	2.10498e+16	190	64	3	63187	CACNA1C,DKK1,WNT7A
GO:BP	negative regulation of presynapse assembly	GO:1905607	false	0.00785268	2.10498e+16	1	64	1	63187	DKK1
GO:BP	visceral mesoderm-endoderm interaction involved in midgut development	GO:0007495	false	0.00785268	2.10498e+16	1	64	1	63187	FOXL1
GO:BP	chemical synaptic transmission	GO:0007268	false	0.00785268	2.10498e+16	750	64	5	63187	DKK1,HTR3C,HTR3E,NTF4,WNT7A
GO:BP	forebrain-midbrain boundary formation	GO:0021905	false	0.00785268	2.10498e+16	1	64	1	63187	PAX6
GO:BP	cerebellum morphogenesis	GO:0021587	false	0.00785268	2.10498e+16	44	64	2	63187	FAIM2,WNT7A
GO:BP	positive regulation of glutamatergic neuron differentiation	GO:0120008	false	0.00785268	2.10498e+16	1	64	1	63187	PAX6
GO:BP	trans-synaptic signaling	GO:0099537	false	0.0079295	2.10075e+16	756	64	5	63187	DKK1,HTR3C,HTR3E,NTF4,WNT7A
GO:BP	cell junction organization	GO:0034330	false	0.00803376	2.09508e+16	759	64	5	63187	COL17A1,DKK1,ITGA3,PTPN13,WNT7A
GO:BP	hindbrain morphogenesis	GO:0021575	false	0.00808469	2092336536132990	47	64	2	63187	FAIM2,WNT7A
GO:BP	epithelial cell proliferation	GO:0050673	false	0.00811294	2090821561983820	441	64	4	63187	ECM1,PAX6,TGFA,WNT7A
GO:BP	phosphorylation	GO:0016310	false	0.00814937	2.08888e+16	1579	64	7	63187	DKK1,EPS8L1,ERN2,NTF4,PAX6,PTPN13,TGFA
GO:BP	negative regulation of protein metabolic process	GO:0051248	false	0.00822	2085127981657660	766	64	5	63187	ANXA8,DKK1,ECM1,PAX6,PTPN13
GO:BP	regulation of neuron differentiation	GO:0045664	false	0.00833924	2.07887e+16	199	64	3	63187	DKK1,NTF4,PAX6
GO:BP	protein metabolic process	GO:0019538	false	0.00845661	2.0728e+16	4912	64	13	63187	ANXA8,DKK1,ECM1,ERN2,FOXL1,MMP7,NTF4,PAX6,PHLDA1,PTPN13,QSOX1,TGFA,WNT7A
GO:BP	cell junction assembly	GO:0034329	false	0.00846643	2072299716997920	449	64	4	63187	COL17A1,DKK1,PTPN13,WNT7A
GO:BP	Wnt signaling pathway	GO:0016055	false	0.00846643	2072299716997920	452	64	4	63187	DKK1,FOXL1,ITGA3,WNT7A
GO:BP	positive regulation of macromolecule biosynthetic process	GO:0010557	false	0.00846643	2072299716997920	2603	64	9	63187	DKK1,FOXI1,IL20RB,IL37,ITGA3,PAX6,POU2F3,SPDEF,WNT7A
GO:BP	positive regulation of metabolic process	GO:0009893	false	0.00846643	2072299716997920	3711	64	11	63187	DKK1,FOXI1,IL20RB,IL37,ITGA3,NTF4,PAX6,POU2F3,SPDEF,TGFA,WNT7A
GO:BP	presynapse assembly	GO:0099054	false	0.00846643	2072299716997920	49	64	2	63187	DKK1,WNT7A
GO:BP	regulation of cell projection assembly	GO:0060491	false	0.00846643	2072299716997920	204	64	3	63187	EPS8L1,PLEK2,RP1
GO:BP	regulation of cyclase activity	GO:0031279	false	0.00846643	2072299716997920	50	64	2	63187	CACNA1C,GPR87
GO:BP	regulation of cell adhesion	GO:0030155	false	0.00846643	2072299716997920	778	64	5	63187	IL20RB,ITGA3,MUC1,SHB,TGFBI
GO:BP	synaptic signaling	GO:0099536	false	0.00846643	2072299716997920	780	64	5	63187	DKK1,HTR3C,HTR3E,NTF4,WNT7A
GO:BP	synapse assembly	GO:0007416	false	0.00846643	2072299716997920	201	64	3	63187	DKK1,PTPN13,WNT7A
GO:BP	regulation of plasma membrane bounded cell projection assembly	GO:0120032	false	0.00846643	2072299716997920	202	64	3	63187	EPS8L1,PLEK2,RP1
GO:BP	cell-cell signaling by wnt	GO:0198738	false	0.00846643	2072299716997920	454	64	4	63187	DKK1,FOXL1,ITGA3,WNT7A
GO:BP	Wnt signaling pathway, planar cell polarity pathway	GO:0060071	false	0.00846643	2072299716997920	50	64	2	63187	DKK1,WNT7A
GO:BP	positive regulation of epithelial cell proliferation	GO:0050679	false	0.00852303	206940621984189	205	64	3	63187	ECM1,TGFA,WNT7A
GO:BP	regulation of neuron projection development	GO:0010975	false	0.00853111	2068994603298260	457	64	4	63187	DKK1,ITGA3,PAX6,WNT7A
GO:BP	regulation of protein metabolic process	GO:0051246	false	0.00872795	2.05909e+16	2102	64	8	63187	ANXA8,DKK1,ECM1,NTF4,PAX6,PTPN13,TGFA,WNT7A
GO:BP	regulation of nervous system development	GO:0051960	false	0.00887658	2.05175e+16	463	64	4	63187	DKK1,PAX6,PTPN13,WNT7A
GO:BP	positive regulation of gene expression	GO:0010628	false	0.00898322	2046567812230040	1189	64	6	63187	DKK1,IL20RB,IL37,ITGA3,PAX6,WNT7A
GO:BP	regulation of RNA metabolic process	GO:0051252	false	0.00900571	2.04548e+16	3763	64	11	63187	AHNAK2,DKK1,ECM1,ERN2,FOXI1,FOXL1,MUC1,PAX6,POU2F3,SPDEF,WNT7A
GO:BP	regulation of cell junction assembly	GO:1901888	false	0.00903521	2.04406e+16	211	64	3	63187	DKK1,PTPN13,WNT7A
GO:BP	regulation of lyase activity	GO:0051339	false	0.00912955	2039550475030850	53	64	2	63187	CACNA1C,GPR87
GO:BP	cerebellar cortex development	GO:0021695	false	0.00912955	2039550475030850	53	64	2	63187	FAIM2,WNT7A
GO:BP	cellular response to dopamine	GO:1903351	false	0.00912955	2039550475030850	53	64	2	63187	HTR3C,HTR3E
GO:BP	cartilage development	GO:0051216	false	0.0091363	2039229862890580	213	64	3	63187	ECM1,TGFBI,WNT7A
GO:BP	negative regulation of response to stimulus	GO:0048585	false	0.00927326	2.03277e+16	1648	64	7	63187	DKK1,ECM1,FAIM2,IL20RB,ITGA3,MUC1,RASAL1
GO:BP	presynapse organization	GO:0099172	false	0.00932705	2.03026e+16	54	64	2	63187	DKK1,WNT7A
GO:BP	response to dopamine	GO:1903350	false	0.00932705	2.03026e+16	54	64	2	63187	HTR3C,HTR3E
GO:BP	pattern specification process	GO:0007389	false	0.00962274	2.0167e+16	479	64	4	63187	DKK1,NTF4,PAX6,WNT7A
GO:BP	visual perception	GO:0007601	false	0.00970049	2013206191880700	219	64	3	63187	PAX6,RP1,TGFBI
GO:BP	cellular response to monoamine stimulus	GO:0071868	false	0.00975861	2010611835872710	56	64	2	63187	HTR3C,HTR3E
GO:BP	eye photoreceptor cell differentiation	GO:0001754	false	0.00975861	2010611835872710	56	64	2	63187	PAX6,RP1
GO:BP	photoreceptor cell development	GO:0042461	false	0.00975861	2010611835872710	56	64	2	63187	PAX6,RP1
GO:BP	cellular response to catecholamine stimulus	GO:0071870	false	0.00975861	2010611835872710	56	64	2	63187	HTR3C,HTR3E
GO:BP	positive regulation of cellular biosynthetic process	GO:0031328	false	0.00975861	2010611835872710	2685	64	9	63187	DKK1,FOXI1,IL20RB,IL37,ITGA3,PAX6,POU2F3,SPDEF,WNT7A
GO:BP	regulation of catalytic activity	GO:0050790	false	0.00978591	2.0094e+16	1227	64	6	63187	ANXA8,CACNA1C,ECM1,GPR87,RASAL1,UGT1A10
GO:BP	sensory perception of light stimulus	GO:0050953	false	0.00978591	2.0094e+16	222	64	3	63187	PAX6,RP1,TGFBI
GO:BP	synapse organization	GO:0050808	false	0.00978591	2.0094e+16	485	64	4	63187	DKK1,ITGA3,PTPN13,WNT7A
GO:BP	negative regulation of small GTPase mediated signal transduction	GO:0051058	false	0.00988229	2005142619564930	57	64	2	63187	ITGA3,RASAL1
GO:BP	regulation of cell population proliferation	GO:0042127	false	0.00988229	2005142619564930	1683	64	7	63187	ECM1,IL20RB,KRT6A,PAX6,S100A11,TGFA,WNT7A
GO:BP	monoatomic cation transmembrane transport	GO:0098655	false	0.00988229	2005142619564930	830	64	5	63187	CACNA1C,CALHM3,KCNN4,SLC9A4,TCN1
GO:BP	positive regulation of biosynthetic process	GO:0009891	false	0.00992453	2.00329e+16	2706	64	9	63187	DKK1,FOXI1,IL20RB,IL37,ITGA3,PAX6,POU2F3,SPDEF,WNT7A
GO:BP	response to catecholamine	GO:0071869	false	0.0101162	1.99498e+16	58	64	2	63187	HTR3C,HTR3E
GO:BP	response to monoamine	GO:0071867	false	0.0101162	1.99498e+16	58	64	2	63187	HTR3C,HTR3E
GO:BP	regulation of neuron apoptotic process	GO:0043523	false	0.010415	1.98234e+16	229	64	3	63187	DKK1,FAIM2,NTF4
GO:BP	cell-matrix adhesion	GO:0007160	false	0.0111699	1.95195e+16	235	64	3	63187	COL17A1,ITGA3,MSLN
GO:BP	positive regulation of cellular component biogenesis	GO:0044089	false	0.0112217	1.94994e+16	509	64	4	63187	EPS8L1,PLEK2,RP1,WNT7A
GO:BP	regulation of glutamatergic neuron differentiation	GO:0120006	false	0.0118581	1.92598e+16	2	64	1	63187	PAX6
GO:BP	positive regulation of protein localization to presynapse	GO:1905386	false	0.0118581	1.92598e+16	2	64	1	63187	WNT7A
GO:BP	regulation of synapse organization	GO:0050807	false	0.0118581	1.92598e+16	242	64	3	63187	DKK1,PTPN13,WNT7A
GO:BP	negative regulation of serine-type peptidase activity	GO:1902572	false	0.0118581	1.92598e+16	2	64	1	63187	ANXA8
GO:BP	negative regulation of apoptotic process	GO:0043066	false	0.0118581	1.92598e+16	881	64	5	63187	DKK1,FAIM2,MUC1,NTF4,WNT7A
GO:BP	tube morphogenesis	GO:0035239	false	0.0118581	1.92598e+16	872	64	5	63187	ECM1,SHB,TGFA,TGFBI,WNT7A
GO:BP	regulation of endodermal cell fate specification	GO:0042663	false	0.0118581	1.92598e+16	2	64	1	63187	DKK1
GO:BP	negative regulation of excitatory synapse assembly	GO:1904890	false	0.0118581	1.92598e+16	2	64	1	63187	PTPN13
GO:BP	negative regulation of serine-type endopeptidase activity	GO:1900004	false	0.0118581	1.92598e+16	2	64	1	63187	ANXA8
GO:BP	regulation of immune response	GO:0050776	false	0.0118581	1.92598e+16	881	64	5	63187	ECM1,IL20RB,KCNN4,RAET1L,SHB
GO:BP	negative regulation of signal transduction	GO:0009968	false	0.0118581	1.92598e+16	1290	64	6	63187	DKK1,ECM1,FAIM2,ITGA3,MUC1,RASAL1
GO:BP	FasL biosynthetic process	GO:0045210	true	0.0118581	1.92598e+16	2	64	1	63187	PHLDA1
GO:BP	negative regulation of phospholipase A2 activity	GO:1900138	false	0.0118581	1.92598e+16	2	64	1	63187	ANXA8
GO:BP	negative regulation of entry of bacterium into host cell	GO:2000536	false	0.0118581	1.92598e+16	2	64	1	63187	KRT6A
GO:BP	negative regulation of type IV hypersensitivity	GO:0001808	false	0.0118581	1.92598e+16	2	64	1	63187	IL20RB
GO:BP	regulation of protein localization to presynapse	GO:1905384	false	0.0118581	1.92598e+16	2	64	1	63187	WNT7A
GO:BP	ganglion mother cell fate determination	GO:0007402	false	0.0118581	1.92598e+16	2	64	1	63187	NTF4
GO:BP	regulation of synapse structure or activity	GO:0050803	false	0.0123134	1.90962e+16	249	64	3	63187	DKK1,PTPN13,WNT7A
GO:BP	metabolic process	GO:0008152	false	0.0128112	1892410430970710	14261	64	25	63187	AHNAK2,ANXA8,DKK1,ECM1,EPS8L1,ERN2,FOXI1,FOXL1,IL20RB,IL37,ITGA3,MMP7,MUC1,NTF4,PAX6,PHLDA1,POU2F3,PTPN13,QSOX1,S100A11,SPDEF,TGFA,UGT1A10,VSIG2,WNT7A
GO:BP	regulation of biological quality	GO:0065008	false	0.0128112	1892410430970710	2846	64	9	63187	ANXA8,CACNA1C,DKK1,HTR3C,HTR3E,KCNN4,PTPN13,SLC9A4,WNT7A
GO:BP	negative regulation of programmed cell death	GO:0043069	false	0.0132003	187941703244562	907	64	5	63187	DKK1,FAIM2,MUC1,NTF4,WNT7A
GO:BP	negative regulation of intracellular signal transduction	GO:1902532	false	0.0132183	1.87882e+16	544	64	4	63187	DKK1,ITGA3,MUC1,RASAL1
GO:BP	animal organ formation	GO:0048645	false	0.0132644	1.87731e+16	70	64	2	63187	DKK1,NTF4
GO:BP	regulation of protein phosphorylation	GO:0001932	false	0.0132644	1.87731e+16	910	64	5	63187	DKK1,NTF4,PAX6,PTPN13,TGFA
GO:BP	regulation of DNA-templated transcription	GO:0006355	false	0.0132644	1.87731e+16	3446	64	10	63187	DKK1,ECM1,ERN2,FOXI1,FOXL1,MUC1,PAX6,POU2F3,SPDEF,WNT7A
GO:BP	non-canonical Wnt signaling pathway	GO:0035567	false	0.0132644	1.87731e+16	70	64	2	63187	DKK1,WNT7A
GO:BP	protein phosphorylation	GO:0006468	false	0.0136859	1.86373e+16	1346	64	6	63187	DKK1,ERN2,NTF4,PAX6,PTPN13,TGFA
GO:BP	regulation of RNA biosynthetic process	GO:2001141	false	0.0136859	1.86373e+16	3464	64	10	63187	DKK1,ECM1,ERN2,FOXI1,FOXL1,MUC1,PAX6,POU2F3,SPDEF,WNT7A
GO:BP	photoreceptor cell differentiation	GO:0046530	false	0.0138741	1857795004390790	72	64	2	63187	PAX6,RP1
GO:BP	mesoderm formation	GO:0001707	false	0.0145942	1.83582e+16	74	64	2	63187	DKK1,ITGA3
GO:BP	negative regulation of protein phosphorylation	GO:0001933	false	0.0148233	1.82905e+16	270	64	3	63187	DKK1,PAX6,PTPN13
GO:BP	mesoderm morphogenesis	GO:0048332	false	0.01523	1.8173e+16	76	64	2	63187	DKK1,ITGA3
GO:BP	inflammatory response to antigenic stimulus	GO:0002437	false	0.01523	1.8173e+16	76	64	2	63187	IL20RB,IL37
GO:BP	DNA-templated transcription	GO:0006351	false	0.0155494	1.80829e+16	3569	64	10	63187	DKK1,ECM1,ERN2,FOXI1,FOXL1,MUC1,PAX6,POU2F3,SPDEF,WNT7A
GO:BP	negative regulation of hypersensitivity	GO:0002884	false	0.0155494	1.80829e+16	3	64	1	63187	IL20RB
GO:BP	regulation of phosphorylation	GO:0042325	false	0.0155494	1.80829e+16	966	64	5	63187	DKK1,NTF4,PAX6,PTPN13,TGFA
GO:BP	neuron apoptotic process	GO:0051402	false	0.0155494	1.80829e+16	276	64	3	63187	DKK1,FAIM2,NTF4
GO:BP	negative regulation of mesodermal cell fate specification	GO:0042662	false	0.0155494	1.80829e+16	3	64	1	63187	DKK1
GO:BP	dendritic spine organization	GO:0097061	false	0.0155494	1.80829e+16	80	64	2	63187	ITGA3,WNT7A
GO:BP	positive regulation of dopaminergic neuron differentiation	GO:1904340	false	0.0155494	1.80829e+16	3	64	1	63187	DKK1
GO:BP	olfactory bulb mitral cell layer development	GO:0061034	false	0.0155494	1.80829e+16	3	64	1	63187	PAX6
GO:BP	regulation of midbrain dopaminergic neuron differentiation	GO:1904956	false	0.0155494	1.80829e+16	3	64	1	63187	DKK1
GO:BP	spongiotrophoblast differentiation	GO:0060708	false	0.0155494	1.80829e+16	3	64	1	63187	GJB5
GO:BP	negative regulation of mesodermal cell differentiation	GO:1905771	false	0.0155494	1.80829e+16	3	64	1	63187	DKK1
GO:BP	rhombomere morphogenesis	GO:0021593	false	0.0155494	1.80829e+16	3	64	1	63187	PAX6
GO:BP	negative regulation of signaling	GO:0023057	false	0.0155494	1.80829e+16	1398	64	6	63187	DKK1,ECM1,FAIM2,ITGA3,MUC1,RASAL1
GO:BP	regulation of glucuronosyltransferase activity	GO:1904223	false	0.0155494	1.80829e+16	3	64	1	63187	UGT1A10
GO:BP	epithalamus development	GO:0021538	false	0.0155494	1.80829e+16	3	64	1	63187	PAX6
GO:BP	calcium-mediated signaling using extracellular calcium source	GO:0035585	true	0.0155494	1.80829e+16	3	64	1	63187	CACNA1C
GO:BP	negative regulation of cell communication	GO:0010648	false	0.0155494	1.80829e+16	1398	64	6	63187	DKK1,ECM1,FAIM2,ITGA3,MUC1,RASAL1
GO:BP	Peyer's patch morphogenesis	GO:0061146	false	0.0155494	1.80829e+16	3	64	1	63187	FOXL1
GO:BP	negative regulation of cellular glucuronidation	GO:2001030	false	0.0155494	1.80829e+16	3	64	1	63187	UGT1A10
GO:BP	positive regulation of excitatory synapse assembly	GO:1904891	false	0.0155494	1.80829e+16	3	64	1	63187	WNT7A
GO:BP	negative regulation of cell development	GO:0010721	false	0.0155494	1.80829e+16	279	64	3	63187	PAX6,SHB,WNT7A
GO:BP	habenula development	GO:0021986	false	0.0155494	1.80829e+16	3	64	1	63187	PAX6
GO:BP	membrane depolarization during atrial cardiac muscle cell action potential	GO:0098912	true	0.0155494	1.80829e+16	3	64	1	63187	CACNA1C
GO:BP	positive regulation of cell fate specification	GO:0042660	false	0.0155494	1.80829e+16	3	64	1	63187	PAX6
GO:BP	positive regulation of cell population proliferation	GO:0008284	false	0.0155494	1.80829e+16	962	64	5	63187	ECM1,KRT6A,PAX6,TGFA,WNT7A
GO:BP	negative regulation of glucuronosyltransferase activity	GO:1904224	true	0.0155494	1.80829e+16	3	64	1	63187	UGT1A10
GO:BP	regulation of multicellular organismal development	GO:2000026	false	0.0155978	1.80694e+16	1411	64	6	63187	DKK1,ECM1,PAX6,PTPN13,SHB,WNT7A
GO:BP	organic substance metabolic process	GO:0071704	false	0.0156445	1.80564e+16	13768	64	24	63187	AHNAK2,ANXA8,DKK1,ECM1,ERN2,FOXI1,FOXL1,IL20RB,IL37,ITGA3,MMP7,MUC1,NTF4,PAX6,PHLDA1,POU2F3,PTPN13,QSOX1,S100A11,SPDEF,TGFA,UGT1A10,VSIG2,WNT7A
GO:BP	negative regulation of cell adhesion	GO:0007162	false	0.0156745	1.80481e+16	285	64	3	63187	IL20RB,MUC1,TGFBI
GO:BP	macromolecule metabolic process	GO:0043170	false	0.015931	1.79776e+16	12170	64	22	63187	AHNAK2,ANXA8,DKK1,ECM1,ERN2,FOXI1,FOXL1,IL20RB,IL37,ITGA3,MMP7,MUC1,NTF4,PAX6,PHLDA1,POU2F3,PTPN13,QSOX1,S100A11,SPDEF,TGFA,WNT7A
GO:BP	sensory organ morphogenesis	GO:0090596	false	0.015972	1.79664e+16	288	64	3	63187	FOXI1,PAX6,RP1
GO:BP	cell adhesion mediated by integrin	GO:0033627	false	0.015972	1.79664e+16	82	64	2	63187	ITGA3,MUC1
GO:BP	negative regulation of phosphorylation	GO:0042326	false	0.015972	1.79664e+16	288	64	3	63187	DKK1,PAX6,PTPN13
GO:BP	RNA biosynthetic process	GO:0032774	false	0.0160427	1.79472e+16	3601	64	10	63187	DKK1,ECM1,ERN2,FOXI1,FOXL1,MUC1,PAX6,POU2F3,SPDEF,WNT7A
GO:BP	heart development	GO:0007507	false	0.0161676	1.79135e+16	599	64	4	63187	CACNA1C,DKK1,FOXL1,ITGA3
GO:BP	connective tissue development	GO:0061448	false	0.0162333	1.78959e+16	291	64	3	63187	ECM1,TGFBI,WNT7A
GO:BP	cell morphogenesis	GO:0000902	false	0.0162333	1.78959e+16	986	64	5	63187	DKK1,NTF4,PAX6,RASAL1,WNT7A
GO:BP	stem cell development	GO:0048864	false	0.0176751	1.75264e+16	87	64	2	63187	PAX6,WNT7A
GO:BP	regulation of Rho protein signal transduction	GO:0035023	false	0.0180225	1.74419e+16	88	64	2	63187	EPS8L1,ITGA3
GO:BP	regulation of small GTPase mediated signal transduction	GO:0051056	false	0.0185224	1.7323e+16	306	64	3	63187	EPS8L1,ITGA3,RASAL1
GO:BP	dorsal/ventral pattern formation	GO:0009953	false	0.0187237	1.72761e+16	90	64	2	63187	PAX6,WNT7A
GO:BP	regulation of cellular glucuronidation	GO:2001029	false	0.0188639	1.72437e+16	4	64	1	63187	UGT1A10
GO:BP	oligodendrocyte cell fate commitment	GO:0021779	false	0.0188639	1.72437e+16	4	64	1	63187	PAX6
GO:BP	neuron projection organization	GO:0106027	false	0.0188639	1.72437e+16	91	64	2	63187	ITGA3,WNT7A
GO:BP	regulation of serine-type peptidase activity	GO:1902571	false	0.0188639	1.72437e+16	4	64	1	63187	ANXA8
GO:BP	lung goblet cell differentiation	GO:0060480	false	0.0188639	1.72437e+16	4	64	1	63187	SPDEF
GO:BP	transepithelial ammonium transport	GO:0070634	true	0.0188639	1.72437e+16	4	64	1	63187	SLC9A4
GO:BP	monoatomic cation transport	GO:0006812	false	0.0188639	1.72437e+16	1033	64	5	63187	CACNA1C,CALHM3,KCNN4,SLC9A4,TCN1
GO:BP	negative regulation of cell fate specification	GO:0009996	false	0.0188639	1.72437e+16	4	64	1	63187	DKK1
GO:BP	oligodendrocyte cell fate specification	GO:0021778	false	0.0188639	1.72437e+16	4	64	1	63187	PAX6
GO:BP	positive regulation of core promoter binding	GO:1904798	true	0.0188639	1.72437e+16	4	64	1	63187	PAX6
GO:BP	positive regulation of neuron differentiation	GO:0045666	false	0.0188639	1.72437e+16	92	64	2	63187	DKK1,PAX6
GO:BP	regulation of serine-type endopeptidase activity	GO:1900003	false	0.0188639	1.72437e+16	4	64	1	63187	ANXA8
GO:BP	Wnt signaling pathway involved in somitogenesis	GO:0090244	false	0.0188639	1.72437e+16	4	64	1	63187	DKK1
GO:BP	regulation of type IV hypersensitivity	GO:0001807	false	0.0188639	1.72437e+16	4	64	1	63187	IL20RB
GO:BP	negative regulation of oocyte maturation	GO:1900194	false	0.0188639	1.72437e+16	4	64	1	63187	SHB
GO:BP	regulation of axon diameter	GO:0031133	true	0.0188639	1.72437e+16	4	64	1	63187	WNT7A
GO:BP	lens development in camera-type eye	GO:0002088	false	0.0188639	1.72437e+16	91	64	2	63187	PAX6,WNT7A
GO:BP	negative regulation of peptidase activity	GO:0010466	false	0.0188639	1.72437e+16	91	64	2	63187	ANXA8,ECM1
GO:BP	positive regulation of JNK cascade	GO:0046330	true	0.0193322	1.71372e+16	94	64	2	63187	DKK1,WNT7A
GO:BP	regulation of T cell mediated immunity	GO:0002709	false	0.0196818	1.70594e+16	95	64	2	63187	IL20RB,RAET1L
GO:BP	regulation of transcription by RNA polymerase II	GO:0006357	false	0.0198567	1.70209e+16	2567	64	8	63187	DKK1,ECM1,FOXI1,FOXL1,PAX6,POU2F3,SPDEF,WNT7A
GO:BP	endosome organization	GO:0007032	true	0.0199795	1.69942e+16	96	64	2	63187	ANXA8,ANXA8L1
GO:BP	neuron projection morphogenesis	GO:0048812	false	0.0204589	1.68912e+16	655	64	4	63187	NTF4,PAX6,RASAL1,WNT7A
GO:BP	regulation of Wnt signaling pathway	GO:0030111	false	0.020791	1.68212e+16	327	64	3	63187	DKK1,FOXL1,ITGA3
GO:BP	axis specification	GO:0009798	false	0.0210434	1.67688e+16	99	64	2	63187	PAX6,WNT7A
GO:BP	behavior	GO:0007610	false	0.0210684	1.67637e+16	662	64	4	63187	DKK1,ITGA3,NTF4,PAX6
GO:BP	plasma membrane bounded cell projection morphogenesis	GO:0120039	false	0.0220323	1.65694e+16	671	64	4	63187	NTF4,PAX6,RASAL1,WNT7A
GO:BP	central nervous system vasculogenesis	GO:0022009	true	0.0222958	1651776121524010	5	64	1	63187	WNT7A
GO:BP	negative regulation of acute inflammatory response to antigenic stimulus	GO:0002865	false	0.0222958	1651776121524010	5	64	1	63187	IL20RB
GO:BP	epididymis development	GO:1905867	false	0.0222958	1651776121524010	5	64	1	63187	GJB5
GO:BP	interkinetic nuclear migration	GO:0022027	false	0.0222958	1651776121524010	5	64	1	63187	PAX6
GO:BP	skeletal muscle satellite cell maintenance involved in skeletal muscle regeneration	GO:0014834	true	0.0222958	1651776121524010	5	64	1	63187	WNT7A
GO:BP	regulation of asymmetric cell division	GO:0009786	false	0.0222958	1651776121524010	5	64	1	63187	PAX6
GO:BP	type IV hypersensitivity	GO:0001806	false	0.0222958	1651776121524010	5	64	1	63187	IL20RB
GO:BP	Wnt signaling pathway, calcium modulating pathway	GO:0007223	false	0.0222958	1651776121524010	5	64	1	63187	DKK1
GO:BP	regulation of core promoter binding	GO:1904796	false	0.0222958	1651776121524010	5	64	1	63187	PAX6
GO:BP	lobar bronchus epithelium development	GO:0060481	false	0.0222958	1651776121524010	5	64	1	63187	SPDEF
GO:BP	membrane depolarization during AV node cell action potential	GO:0086045	true	0.0222958	1651776121524010	5	64	1	63187	CACNA1C
GO:BP	cell projection morphogenesis	GO:0048858	false	0.0222958	1651776121524010	676	64	4	63187	NTF4,PAX6,RASAL1,WNT7A
GO:BP	digestive system process	GO:0022600	false	0.0226856	164424937290663	105	64	2	63187	KCNN4,SLC9A4
GO:BP	regulation of cell differentiation	GO:0045595	false	0.0229043	1640082134444590	1576	64	6	63187	DKK1,NTF4,PAX6,SHB,SPDEF,WNT7A
GO:BP	regulation of BMP signaling pathway	GO:0030510	false	0.022989	1.63848e+16	106	64	2	63187	DKK1,ITGA3
GO:BP	embryo development ending in birth or egg hatching	GO:0009792	false	0.0234227	1.63036e+16	691	64	4	63187	DKK1,FOXI1,GJB5,PAX6
GO:BP	negative regulation of nucleobase-containing compound metabolic process	GO:0045934	false	0.0235683	1.62767e+16	1588	64	6	63187	DKK1,ERN2,MUC1,PAX6,S100A11,SPDEF
GO:BP	cell-substrate adhesion	GO:0031589	false	0.0239468	1.62075e+16	351	64	3	63187	COL17A1,ITGA3,MSLN
GO:BP	negative regulation of phosphate metabolic process	GO:0045936	false	0.024582	1.60938e+16	355	64	3	63187	DKK1,PAX6,PTPN13
GO:BP	transcription by RNA polymerase II	GO:0006366	false	0.024582	1.60938e+16	2691	64	8	63187	DKK1,ECM1,FOXI1,FOXL1,PAX6,POU2F3,SPDEF,WNT7A
GO:BP	negative regulation of phosphorus metabolic process	GO:0010563	false	0.024711	1.60711e+16	356	64	3	63187	DKK1,PAX6,PTPN13
GO:BP	regulation of phosphate metabolic process	GO:0019220	false	0.0250792	1.60069e+16	1132	64	5	63187	DKK1,NTF4,PAX6,PTPN13,TGFA
GO:BP	regulation of phosphorus metabolic process	GO:0051174	false	0.0251081	1.60019e+16	1133	64	5	63187	DKK1,NTF4,PAX6,PTPN13,TGFA
GO:BP	flavone metabolic process	GO:0051552	false	0.0253103	1.5967e+16	6	64	1	63187	UGT1A10
GO:BP	positive regulation of protein localization to synapse	GO:1902474	false	0.0253103	1.5967e+16	6	64	1	63187	WNT7A
GO:BP	regulation of mesodermal cell fate specification	GO:0042661	false	0.0253103	1.5967e+16	6	64	1	63187	DKK1
GO:BP	oviduct development	GO:0060066	false	0.0253103	1.5967e+16	6	64	1	63187	WNT7A
GO:BP	uterus morphogenesis	GO:0061038	false	0.0253103	1.5967e+16	6	64	1	63187	WNT7A
GO:BP	apoptotic chromosome condensation	GO:0030263	true	0.0253103	1.5967e+16	6	64	1	63187	ERN2
GO:BP	hemidesmosome assembly	GO:0031581	true	0.0253103	1.5967e+16	6	64	1	63187	COL17A1
GO:BP	commitment of neuronal cell to specific neuron type in forebrain	GO:0021902	true	0.0253103	1.5967e+16	6	64	1	63187	PAX6
GO:BP	negative regulation of phospholipase activity	GO:0010519	false	0.0253103	1.5967e+16	6	64	1	63187	ANXA8
GO:BP	cell fate specification	GO:0001708	false	0.0253103	1.5967e+16	114	64	2	63187	DKK1,PAX6
GO:BP	lobar bronchus development	GO:0060482	false	0.0253103	1.5967e+16	6	64	1	63187	SPDEF
GO:BP	positive regulation of multicellular organismal process	GO:0051240	false	0.0260397	1.58436e+16	1637	64	6	63187	DKK1,ECM1,IL20RB,PAX6,SHB,WNT7A
GO:BP	organonitrogen compound metabolic process	GO:1901564	false	0.0264507	1.57756e+16	5986	64	13	63187	ANXA8,DKK1,ECM1,ERN2,FOXL1,MMP7,NTF4,PAX6,PHLDA1,PTPN13,QSOX1,TGFA,WNT7A
GO:BP	cellular metabolic process	GO:0044237	false	0.0265535	1.57588e+16	12881	64	22	63187	AHNAK2,DKK1,ECM1,EPS8L1,ERN2,FOXI1,FOXL1,IL20RB,IL37,ITGA3,MUC1,NTF4,PAX6,PHLDA1,POU2F3,PTPN13,QSOX1,S100A11,SPDEF,TGFA,UGT1A10,WNT7A
GO:BP	brain development	GO:0007420	false	0.0276173	1.55882e+16	736	64	4	63187	DKK1,FAIM2,PAX6,WNT7A
GO:BP	response to oxygen-containing compound	GO:1901700	false	0.0277815	1.55624e+16	1663	64	6	63187	DKK1,HTR3C,HTR3E,IL37,PAX6,WNT7A
GO:BP	negative regulation of macromolecule biosynthetic process	GO:0010558	false	0.0277848	1.55619e+16	2773	64	8	63187	DKK1,ERN2,IL20RB,IL37,MUC1,PAX6,PTPN13,SPDEF
GO:BP	regulation of immune effector process	GO:0002697	true	0.0277848	1.55619e+16	378	64	3	63187	IL20RB,RAET1L,SHB
GO:BP	hair cycle	GO:0042633	false	0.0280972	1.55134e+16	122	64	2	63187	DKK1,KRT16
GO:BP	molting cycle	GO:0042303	false	0.0280972	1.55134e+16	122	64	2	63187	DKK1,KRT16
GO:BP	regulation of ossification	GO:0030278	false	0.0280972	1.55134e+16	122	64	2	63187	DKK1,ECM1
GO:BP	forebrain dorsal/ventral pattern formation	GO:0021798	false	0.0282098	1549599760528450	7	64	1	63187	PAX6
GO:BP	forebrain neuron fate commitment	GO:0021877	false	0.0282098	1549599760528450	7	64	1	63187	PAX6
GO:BP	glial cell fate specification	GO:0021780	false	0.0282098	1549599760528450	7	64	1	63187	PAX6
GO:BP	lacrimal gland development	GO:0032808	false	0.0282098	1549599760528450	7	64	1	63187	PAX6
GO:BP	regulation of entry of bacterium into host cell	GO:2000535	false	0.0282098	1549599760528450	7	64	1	63187	KRT6A
GO:BP	regulation of endodermal cell differentiation	GO:1903224	false	0.0282098	1549599760528450	7	64	1	63187	DKK1
GO:BP	cerebral cortex regionalization	GO:0021796	false	0.0282098	1549599760528450	7	64	1	63187	PAX6
GO:BP	nucleobase-containing compound biosynthetic process	GO:0034654	false	0.0282098	1549599760528450	4027	64	10	63187	DKK1,ECM1,ERN2,FOXI1,FOXL1,MUC1,PAX6,POU2F3,SPDEF,WNT7A
GO:BP	regulation of oocyte maturation	GO:1900193	false	0.0282098	1549599760528450	7	64	1	63187	SHB
GO:BP	T cell mediated immunity	GO:0002456	false	0.0283195	1.54791e+16	124	64	2	63187	IL20RB,RAET1L
GO:BP	memory	GO:0007613	false	0.0286947	1.5422e+16	125	64	2	63187	ITGA3,NTF4
GO:BP	inorganic cation import across plasma membrane	GO:0098659	false	0.0290044	1.53754e+16	126	64	2	63187	CACNA1C,SLC9A4
GO:BP	inorganic ion import across plasma membrane	GO:0099587	false	0.0290044	1.53754e+16	126	64	2	63187	CACNA1C,SLC9A4
GO:BP	regulation of peptidyl-serine phosphorylation	GO:0033135	false	0.0293816	1.53192e+16	127	64	2	63187	DKK1,NTF4
GO:BP	negative regulation of cellular biosynthetic process	GO:0031327	false	0.0296046	1.52864e+16	2824	64	8	63187	DKK1,ERN2,IL20RB,IL37,MUC1,PAX6,PTPN13,SPDEF
GO:BP	formation of primary germ layer	GO:0001704	false	0.0296921	1.52736e+16	128	64	2	63187	DKK1,ITGA3
GO:BP	gland morphogenesis	GO:0022612	false	0.0300713	1.52185e+16	129	64	2	63187	PAX6,TGFA
GO:BP	homeostatic process	GO:0042592	false	0.0301698	1.52043e+16	1712	64	6	63187	CACNA1C,IL20RB,KCNN4,PAX6,RP1,SLC9A4
GO:BP	negative regulation of biosynthetic process	GO:0009890	false	0.0301844	1.52022e+16	2838	64	8	63187	DKK1,ERN2,IL20RB,IL37,MUC1,PAX6,PTPN13,SPDEF
GO:BP	rhombomere development	GO:0021546	false	0.0303199	1518271917649010	8	64	1	63187	PAX6
GO:BP	ERBB2-EGFR signaling pathway	GO:0038134	true	0.0303199	1518271917649010	8	64	1	63187	TGFA
GO:BP	cerebellar granular layer formation	GO:0021684	false	0.0303199	1518271917649010	8	64	1	63187	WNT7A
GO:BP	regulation of mesodermal cell differentiation	GO:1905770	false	0.0303199	1518271917649010	8	64	1	63187	DKK1
GO:BP	cerebellar granule cell differentiation	GO:0021707	false	0.0303199	1518271917649010	8	64	1	63187	WNT7A
GO:BP	heart induction	GO:0003129	true	0.0303199	1518271917649010	8	64	1	63187	DKK1
GO:BP	camera-type eye morphogenesis	GO:0048593	false	0.0303199	1518271917649010	132	64	2	63187	PAX6,RP1
GO:BP	positive regulation of response to stimulus	GO:0048584	false	0.0303199	1518271917649010	2274	64	7	63187	DKK1,ECM1,KCNN4,RAET1L,SHB,TGFA,WNT7A
GO:BP	motor learning	GO:0061743	true	0.0303199	1518271917649010	8	64	1	63187	DKK1
GO:BP	endodermal cell fate specification	GO:0001714	false	0.0303199	1518271917649010	8	64	1	63187	DKK1
GO:BP	heterocycle biosynthetic process	GO:0018130	false	0.0303199	1518271917649010	4105	64	10	63187	DKK1,ECM1,ERN2,FOXI1,FOXL1,MUC1,PAX6,POU2F3,SPDEF,WNT7A
GO:BP	negative regulation of cardiac muscle cell differentiation	GO:2000726	false	0.0303199	1518271917649010	8	64	1	63187	DKK1
GO:BP	negative regulation of protein modification process	GO:0031400	false	0.0303199	1518271917649010	400	64	3	63187	DKK1,PAX6,PTPN13
GO:BP	regulation of phospholipase A2 activity	GO:0032429	false	0.0303199	1518271917649010	8	64	1	63187	ANXA8
GO:BP	negative regulation of cell maturation	GO:1903430	false	0.0303199	1518271917649010	8	64	1	63187	SHB
GO:BP	cobalt ion transport	GO:0006824	true	0.0303199	1518271917649010	8	64	1	63187	TCN1
GO:BP	skeletal muscle satellite cell activation	GO:0014719	true	0.0303199	1518271917649010	8	64	1	63187	WNT7A
GO:BP	aromatic compound biosynthetic process	GO:0019438	false	0.0304191	1.51685e+16	4116	64	10	63187	DKK1,ECM1,ERN2,FOXI1,FOXL1,MUC1,PAX6,POU2F3,SPDEF,WNT7A
GO:BP	skin epidermis development	GO:0098773	false	0.0304308	1.51669e+16	133	64	2	63187	DKK1,KRT16
GO:BP	regulation of protein modification process	GO:0031399	false	0.03048	1.51599e+16	1229	64	5	63187	DKK1,NTF4,PAX6,PTPN13,TGFA
GO:BP	digestive tract development	GO:0048565	false	0.0307379	1.51233e+16	134	64	2	63187	FOXL1,SPDEF
GO:BP	cellular anatomical entity morphogenesis	GO:0032989	false	0.0309644	1.50914e+16	785	64	4	63187	NTF4,PAX6,RASAL1,WNT7A
GO:BP	digestion	GO:0007586	false	0.0310453	1508004622484030	135	64	2	63187	KCNN4,SLC9A4
GO:BP	head development	GO:0060322	false	0.0311004	1.50723e+16	787	64	4	63187	DKK1,FAIM2,PAX6,WNT7A
GO:BP	regulation of JNK cascade	GO:0046328	false	0.0321053	1.49342e+16	138	64	2	63187	DKK1,WNT7A
GO:BP	mesoderm development	GO:0007498	false	0.0321053	1.49342e+16	138	64	2	63187	DKK1,ITGA3
GO:BP	T cell receptor signaling pathway	GO:0050852	true	0.0321053	1.49342e+16	138	64	2	63187	KCNN4,SHB
GO:BP	forebrain development	GO:0030900	false	0.0323346	1.49033e+16	417	64	3	63187	DKK1,PAX6,WNT7A
GO:BP	positive regulation of transcription by RNA polymerase II	GO:0045944	false	0.0323346	1.49033e+16	1253	64	5	63187	FOXI1,PAX6,POU2F3,SPDEF,WNT7A
GO:BP	learned vocalization behavior or vocal learning	GO:0098598	false	0.0325951	1.48685e+16	9	64	1	63187	PAX6
GO:BP	iris morphogenesis	GO:0061072	false	0.0325951	1.48685e+16	9	64	1	63187	PAX6
GO:BP	Peyer's patch development	GO:0048541	false	0.0325951	1.48685e+16	9	64	1	63187	FOXL1
GO:BP	positive regulation of Wnt signaling pathway, planar cell polarity pathway	GO:2000096	false	0.0325951	1.48685e+16	9	64	1	63187	DKK1
GO:BP	mucosa-associated lymphoid tissue development	GO:0048537	false	0.0325951	1.48685e+16	9	64	1	63187	FOXL1
GO:BP	cobalamin transport	GO:0015889	true	0.0325951	1.48685e+16	9	64	1	63187	TCN1
GO:BP	positive regulation of non-motile cilium assembly	GO:1902857	true	0.0325951	1.48685e+16	9	64	1	63187	RP1
GO:BP	entry of bacterium into host cell	GO:0035635	false	0.0325951	1.48685e+16	9	64	1	63187	KRT6A
GO:BP	regulation of heart morphogenesis	GO:2000826	false	0.0325951	1.48685e+16	9	64	1	63187	DKK1
GO:BP	Rho protein signal transduction	GO:0007266	false	0.0335101	1.47482e+16	143	64	2	63187	EPS8L1,ITGA3
GO:BP	defense response	GO:0006952	false	0.0340236	1468220365636460	1791	64	6	63187	ECM1,IL20RB,IL37,KCNN4,KRT16,KRT6A
GO:BP	primary metabolic process	GO:0044238	false	0.0345078	1462082187893760	12505	64	21	63187	AHNAK2,ANXA8,DKK1,ECM1,ERN2,FOXI1,FOXL1,MMP7,MUC1,NTF4,PAX6,PHLDA1,POU2F3,PTPN13,QSOX1,S100A11,SPDEF,TGFA,UGT1A10,VSIG2,WNT7A
GO:BP	liver development	GO:0001889	false	0.0345078	1462082187893760	146	64	2	63187	TGFA,UGT1A10
GO:BP	digestive system development	GO:0055123	false	0.0345078	1462082187893760	146	64	2	63187	FOXL1,SPDEF
GO:BP	response to xenobiotic stimulus	GO:0009410	false	0.0345078	1462082187893760	432	64	3	63187	ITGA3,PAX6,UGT1A10
GO:BP	negative regulation of neurogenesis	GO:0050768	false	0.0348173	1.45821e+16	147	64	2	63187	PAX6,WNT7A
GO:BP	response to calcium ion	GO:0051592	true	0.0348173	1.45821e+16	147	64	2	63187	RASAL1,S100A16
GO:BP	hepaticobiliary system development	GO:0061008	false	0.0348709	1.45754e+16	149	64	2	63187	TGFA,UGT1A10
GO:BP	immune response-inhibiting signal transduction	GO:0002765	false	0.0348709	1.45754e+16	10	64	1	63187	IL20RB
GO:BP	retinal rod cell development	GO:0046548	false	0.0348709	1.45754e+16	10	64	1	63187	RP1
GO:BP	regulation of hypersensitivity	GO:0002883	false	0.0348709	1.45754e+16	10	64	1	63187	IL20RB
GO:BP	inflammatory response	GO:0006954	false	0.0348709	1.45754e+16	829	64	4	63187	ECM1,IL20RB,IL37,KRT16
GO:BP	cerebellar granular layer morphogenesis	GO:0021683	false	0.0348709	1.45754e+16	10	64	1	63187	WNT7A
GO:BP	AV node cell action potential	GO:0086016	false	0.0348709	1.45754e+16	10	64	1	63187	CACNA1C
GO:BP	pancreatic A cell differentiation	GO:0003310	false	0.0348709	1.45754e+16	10	64	1	63187	PAX6
GO:BP	cellular homeostasis	GO:0019725	false	0.0348709	1.45754e+16	831	64	4	63187	CACNA1C,KCNN4,PAX6,SLC9A4
GO:BP	positive regulation of epithelial cell proliferation involved in wound healing	GO:0060054	false	0.0348709	1.45754e+16	10	64	1	63187	WNT7A
GO:BP	AV node cell to bundle of His cell signaling	GO:0086027	false	0.0348709	1.45754e+16	10	64	1	63187	CACNA1C
GO:BP	regulation of dopaminergic neuron differentiation	GO:1904338	false	0.0348709	1.45754e+16	10	64	1	63187	DKK1
GO:BP	positive regulation of epithelial cell migration	GO:0010634	false	0.0352447	1.45291e+16	150	64	2	63187	ITGA3,WNT7A
GO:BP	organic cyclic compound biosynthetic process	GO:1901362	false	0.0352775	1.4525e+16	4264	64	10	63187	DKK1,ECM1,ERN2,FOXI1,FOXL1,MUC1,PAX6,POU2F3,SPDEF,WNT7A
GO:BP	regulation of anatomical structure morphogenesis	GO:0022603	false	0.0356603	1447815515812600	838	64	4	63187	DKK1,ECM1,RASAL1,WNT7A
GO:BP	cellular response to cytokine stimulus	GO:0071345	false	0.035733	1446930151830070	839	64	4	63187	ECM1,IL20RB,IL37,PAX6
GO:BP	BMP signaling pathway	GO:0030509	false	0.0363112	1.43996e+16	153	64	2	63187	DKK1,ITGA3
GO:BP	organophosphate ester transport	GO:0015748	true	0.0366922	1.43543e+16	154	64	2	63187	CALHM3,KCNN4
GO:BP	establishment of cell polarity	GO:0030010	true	0.0371455	1.43009e+16	156	64	2	63187	PAX6,WNT7A
GO:BP	membrane protein intracellular domain proteolysis	GO:0031293	true	0.0371455	1.43009e+16	11	64	1	63187	MMP7
GO:BP	negative regulation of cardiocyte differentiation	GO:1905208	false	0.0371455	1.43009e+16	11	64	1	63187	DKK1
GO:BP	negative regulation of neuroblast proliferation	GO:0007406	false	0.0371455	1.43009e+16	11	64	1	63187	PAX6
GO:BP	protein localization to presynapse	GO:1905383	false	0.0371455	1.43009e+16	11	64	1	63187	WNT7A
GO:BP	bronchus development	GO:0060433	false	0.0371455	1.43009e+16	11	64	1	63187	SPDEF
GO:BP	rostrocaudal neural tube patterning	GO:0021903	false	0.0371455	1.43009e+16	11	64	1	63187	PAX6
GO:BP	lung secretory cell differentiation	GO:0061140	false	0.0371455	1.43009e+16	11	64	1	63187	SPDEF
GO:BP	gland development	GO:0048732	false	0.0371455	1.43009e+16	454	64	3	63187	PAX6,TGFA,UGT1A10
GO:BP	negative regulation of DNA-templated transcription	GO:0045892	false	0.0378313	1422148250330040	1333	64	5	63187	DKK1,ERN2,MUC1,PAX6,SPDEF
GO:BP	positive regulation of cell differentiation	GO:0045597	false	0.0384559	1.41504e+16	864	64	4	63187	DKK1,PAX6,SHB,SPDEF
GO:BP	positive regulation of MAPK cascade	GO:0043410	false	0.0384759	1.41481e+16	461	64	3	63187	DKK1,TGFA,WNT7A
GO:BP	midgut development	GO:0007494	false	0.0386029	1.41338e+16	12	64	1	63187	FOXL1
GO:BP	cellular response to BMP stimulus	GO:0071773	false	0.0386029	1.41338e+16	164	64	2	63187	DKK1,ITGA3
GO:BP	response to hormone	GO:0009725	false	0.0386029	1.41338e+16	874	64	4	63187	CGB8,ITGA3,PAX6,WNT7A
GO:BP	metal ion transport	GO:0030001	false	0.0386029	1.41338e+16	877	64	4	63187	CACNA1C,KCNN4,SLC9A4,TCN1
GO:BP	response to BMP	GO:0071772	false	0.0386029	1.41338e+16	164	64	2	63187	DKK1,ITGA3
GO:BP	negative regulation of cell adhesion mediated by integrin	GO:0033629	false	0.0386029	1.41338e+16	12	64	1	63187	MUC1
GO:BP	negative regulation of acute inflammatory response	GO:0002674	false	0.0386029	1.41338e+16	12	64	1	63187	IL20RB
GO:BP	AV node cell to bundle of His cell communication	GO:0086067	false	0.0386029	1.41338e+16	12	64	1	63187	CACNA1C
GO:BP	cornea development in camera-type eye	GO:0061303	false	0.0386029	1.41338e+16	12	64	1	63187	PAX6
GO:BP	spongiotrophoblast layer development	GO:0060712	false	0.0386029	1.41338e+16	12	64	1	63187	GJB5
GO:BP	trophoblast giant cell differentiation	GO:0060707	true	0.0386029	1.41338e+16	12	64	1	63187	GJB5
GO:BP	regulation of ventricular cardiac muscle cell action potential	GO:0098911	true	0.0386029	1.41338e+16	12	64	1	63187	CACNA1C
GO:BP	negative regulation of lipase activity	GO:0060192	false	0.0386029	1.41338e+16	12	64	1	63187	ANXA8
GO:BP	retina development in camera-type eye	GO:0060041	false	0.0386029	1.41338e+16	164	64	2	63187	PAX6,RP1
GO:BP	regulation of cell projection size	GO:0032536	false	0.0386029	1.41338e+16	12	64	1	63187	WNT7A
GO:BP	flavonoid metabolic process	GO:0009812	false	0.0386029	1.41338e+16	12	64	1	63187	UGT1A10
GO:BP	embryonic organ development	GO:0048568	false	0.0386029	1.41338e+16	463	64	3	63187	FOXI1,GJB5,PAX6
GO:BP	regulation of timing of cell differentiation	GO:0048505	false	0.0386029	1.41338e+16	12	64	1	63187	PAX6
GO:BP	somatic stem cell division	GO:0048103	true	0.0386029	1.41338e+16	12	64	1	63187	WNT7A
GO:BP	retinal cone cell development	GO:0046549	false	0.0386029	1.41338e+16	12	64	1	63187	RP1
GO:BP	negative regulation of neuron apoptotic process	GO:0043524	false	0.0386029	1.41338e+16	161	64	2	63187	FAIM2,NTF4
GO:BP	regulation of development, heterochronic	GO:0040034	false	0.0386029	1.41338e+16	12	64	1	63187	PAX6
GO:BP	negative regulation of RNA biosynthetic process	GO:1902679	false	0.0386029	1.41338e+16	1347	64	5	63187	DKK1,ERN2,MUC1,PAX6,SPDEF
GO:BP	regulation of non-motile cilium assembly	GO:1902855	false	0.0386029	1.41338e+16	12	64	1	63187	RP1
GO:BP	female gamete generation	GO:0007292	true	0.039429	1.40418e+16	166	64	2	63187	CGB8,SHB
GO:BP	negative regulation of hydrolase activity	GO:0051346	false	0.0397342	1.40084e+16	167	64	2	63187	ANXA8,ECM1
GO:BP	eye morphogenesis	GO:0048592	false	0.0397342	1.40084e+16	167	64	2	63187	PAX6,RP1
GO:BP	gastric acid secretion	GO:0001696	false	0.0406154	1.39131e+16	13	64	1	63187	SLC9A4
GO:BP	mesodermal cell fate specification	GO:0007501	false	0.0406154	1.39131e+16	13	64	1	63187	DKK1
GO:BP	mitotic cell cycle	GO:0000278	true	0.0406154	1.39131e+16	895	64	4	63187	MUC1,PAX6,SHB,TGFA
GO:BP	dorsal/ventral axis specification	GO:0009950	false	0.0406154	1.39131e+16	13	64	1	63187	PAX6
GO:BP	negative regulation of transcription by competitive promoter binding	GO:0010944	false	0.0406154	1.39131e+16	13	64	1	63187	MUC1
GO:BP	saliva secretion	GO:0046541	false	0.0406154	1.39131e+16	13	64	1	63187	KCNN4
GO:BP	nerve growth factor signaling pathway	GO:0038180	true	0.0406154	1.39131e+16	13	64	1	63187	NTF4
GO:BP	cerebellar Purkinje cell differentiation	GO:0021702	false	0.0406154	1.39131e+16	13	64	1	63187	FAIM2
GO:BP	glial cell fate commitment	GO:0021781	false	0.0406154	1.39131e+16	13	64	1	63187	PAX6
GO:BP	telencephalon regionalization	GO:0021978	false	0.0406154	1.39131e+16	13	64	1	63187	PAX6
GO:BP	neural precursor cell proliferation	GO:0061351	false	0.0407335	1390048380834530	171	64	2	63187	PAX6,WNT7A
GO:BP	JNK cascade	GO:0007254	false	0.0415658	1.38126e+16	173	64	2	63187	DKK1,WNT7A
GO:BP	modulation of chemical synaptic transmission	GO:0050804	false	0.0417927	1378899748340520	489	64	3	63187	DKK1,NTF4,WNT7A
GO:BP	regulation of trans-synaptic signaling	GO:0099177	false	0.0418696	1.3781e+16	490	64	3	63187	DKK1,NTF4,WNT7A
GO:BP	positive regulation of protein localization	GO:1903829	false	0.0418696	1.3781e+16	490	64	3	63187	ITGA3,KCNN4,WNT7A
GO:BP	immune response-regulating signaling pathway	GO:0002764	false	0.0422496	1.37418e+16	492	64	3	63187	IL20RB,KCNN4,SHB
GO:BP	synapse pruning	GO:0098883	false	0.0427138	1.36943e+16	14	64	1	63187	DKK1
GO:BP	antigen processing and presentation of endogenous peptide antigen via MHC class I via ER pathway, TAP-independent	GO:0002486	true	0.0427138	1.36943e+16	14	64	1	63187	RAET1L
GO:BP	retinal cone cell differentiation	GO:0042670	false	0.0427138	1.36943e+16	14	64	1	63187	RP1
GO:BP	photoreceptor cell outer segment organization	GO:0035845	false	0.0427138	1.36943e+16	14	64	1	63187	RP1
GO:BP	G protein-coupled purinergic nucleotide receptor signaling pathway	GO:0035589	true	0.0427138	1.36943e+16	14	64	1	63187	GPR87
GO:BP	lens fiber cell development	GO:0070307	false	0.0427138	1.36943e+16	14	64	1	63187	WNT7A
GO:BP	regulation of mitotic cell cycle	GO:0007346	false	0.0427138	1.36943e+16	496	64	3	63187	MUC1,SHB,TGFA
GO:BP	response to lipid	GO:0033993	false	0.0430865	1.36566e+16	920	64	4	63187	DKK1,IL37,PAX6,WNT7A
GO:BP	cytokine-mediated signaling pathway	GO:0019221	false	0.0431687	1.36483e+16	499	64	3	63187	ECM1,IL20RB,IL37
GO:BP	macromolecule biosynthetic process	GO:0009059	false	0.0432067	1.36445e+16	9691	64	17	63187	AHNAK2,DKK1,ECM1,ERN2,FOXI1,FOXL1,IL20RB,IL37,ITGA3,MUC1,PAX6,PHLDA1,POU2F3,PTPN13,QSOX1,SPDEF,WNT7A
GO:BP	morphogenesis of an epithelium	GO:0002009	false	0.0434757	1.36175e+16	501	64	3	63187	KRT16,KRT6A,WNT7A
GO:BP	epithelial cell fate commitment	GO:0072148	false	0.0441056	1.35551e+16	15	64	1	63187	SPDEF
GO:BP	regulation of lymphocyte mediated immunity	GO:0002706	false	0.0441056	1.35551e+16	182	64	2	63187	IL20RB,RAET1L
GO:BP	regulation of cardiac muscle cell differentiation	GO:2000725	false	0.0441056	1.35551e+16	15	64	1	63187	DKK1
GO:BP	regulation of acute inflammatory response to antigenic stimulus	GO:0002864	false	0.0441056	1.35551e+16	15	64	1	63187	IL20RB
GO:BP	positive regulation of ruffle assembly	GO:1900029	false	0.0441056	1.35551e+16	15	64	1	63187	EPS8L1
GO:BP	phosphate-containing compound metabolic process	GO:0006796	false	0.0441056	1.35551e+16	2571	64	7	63187	DKK1,EPS8L1,ERN2,NTF4,PAX6,PTPN13,TGFA
GO:BP	negative regulation by host of viral transcription	GO:0043922	true	0.0441056	1.35551e+16	15	64	1	63187	POU2F3
GO:BP	small GTPase-mediated signal transduction	GO:0007264	false	0.0441056	1.35551e+16	506	64	3	63187	EPS8L1,ITGA3,RASAL1
GO:BP	hypersensitivity	GO:0002524	false	0.0441056	1.35551e+16	15	64	1	63187	IL20RB
GO:BP	antigen processing and presentation of endogenous peptide antigen via MHC class I via ER pathway	GO:0002484	false	0.0441056	1.35551e+16	15	64	1	63187	RAET1L
GO:BP	response to cytokine	GO:0034097	false	0.0441056	1.35551e+16	932	64	4	63187	ECM1,IL20RB,IL37,PAX6
GO:BP	antigen processing and presentation of endogenous peptide antigen via MHC class Ib	GO:0002476	true	0.0441056	1.35551e+16	15	64	1	63187	RAET1L
GO:BP	positive regulation of non-canonical Wnt signaling pathway	GO:2000052	false	0.0441056	1.35551e+16	15	64	1	63187	DKK1
GO:BP	cerebellar Purkinje cell layer formation	GO:0021694	false	0.0441056	1.35551e+16	15	64	1	63187	FAIM2
GO:BP	neuron migration	GO:0001764	false	0.0441056	1.35551e+16	182	64	2	63187	ITGA3,PAX6
GO:BP	endodermal cell fate commitment	GO:0001711	false	0.0441056	1.35551e+16	15	64	1	63187	DKK1
GO:BP	midbrain dopaminergic neuron differentiation	GO:1904948	false	0.0441056	1.35551e+16	15	64	1	63187	DKK1
GO:BP	regulation of cell division	GO:0051302	false	0.0445348	1.3513e+16	185	64	2	63187	PAX6,TGFA
GO:BP	regulation of adaptive immune response based on somatic recombination of immune receptors built from immunoglobulin superfamily domains	GO:0002822	false	0.0453697	1.34323e+16	187	64	2	63187	IL20RB,RAET1L
GO:BP	cell-cell adhesion	GO:0098609	false	0.0454105	1.34284e+16	946	64	4	63187	IL20RB,ITGA3,S100A11,SHB
GO:BP	phosphorus metabolic process	GO:0006793	false	0.04586	1.33857e+16	2596	64	7	63187	DKK1,EPS8L1,ERN2,NTF4,PAX6,PTPN13,TGFA
GO:BP	regulation of Wnt signaling pathway, planar cell polarity pathway	GO:2000095	false	0.0462349	1.33503e+16	16	64	1	63187	DKK1
GO:BP	sensory perception	GO:0007600	false	0.0462349	1.33503e+16	953	64	4	63187	CALHM3,PAX6,RP1,TGFBI
GO:BP	antigen processing and presentation of peptide antigen via MHC class Ib	GO:0002428	false	0.0462349	1.33503e+16	16	64	1	63187	RAET1L
GO:BP	negative regulation of intrinsic apoptotic signaling pathway in response to DNA damage by p53 class mediator	GO:1902166	true	0.0462349	1.33503e+16	16	64	1	63187	MUC1
GO:BP	insulin metabolic process	GO:1901142	false	0.0462349	1.33503e+16	16	64	1	63187	PAX6
GO:BP	negative regulation of adenylate cyclase activity	GO:0007194	false	0.0462349	1.33503e+16	16	64	1	63187	GPR87
GO:BP	cellular component disassembly	GO:0022411	false	0.0464234	1.33326e+16	523	64	3	63187	DKK1,ERN2,MMP7
GO:BP	antigen receptor-mediated signaling pathway	GO:0050851	false	0.0464264	1.33324e+16	191	64	2	63187	KCNN4,SHB
GO:BP	cellular response to xenobiotic stimulus	GO:0071466	false	0.0466512	1.33114e+16	192	64	2	63187	PAX6,UGT1A10
GO:BP	negative regulation of cell projection organization	GO:0031345	false	0.0466512	1.33114e+16	192	64	2	63187	DKK1,ITGA3
GO:BP	negative regulation of RNA metabolic process	GO:0051253	false	0.0466512	1.33114e+16	1463	64	5	63187	DKK1,ERN2,MUC1,PAX6,SPDEF
GO:BP	lung development	GO:0030324	false	0.0469533	1.32833e+16	193	64	2	63187	ITGA3,SPDEF
GO:BP	negative regulation of proteolysis	GO:0045861	false	0.0469533	1.32833e+16	193	64	2	63187	ANXA8,ECM1
GO:BP	gastrulation	GO:0007369	false	0.0473334	1.32483e+16	194	64	2	63187	DKK1,ITGA3
GO:BP	enzyme-linked receptor protein signaling pathway	GO:0007167	false	0.0475281	1.32305e+16	967	64	4	63187	DKK1,ITGA3,NTF4,TGFA
GO:BP	stabilization of membrane potential	GO:0030322	false	0.0479751	1.31898e+16	17	64	1	63187	KCNN4
GO:BP	intestinal epithelial cell development	GO:0060576	false	0.0479751	1.31898e+16	17	64	1	63187	SPDEF
GO:BP	negative regulation of cyclase activity	GO:0031280	false	0.0479751	1.31898e+16	17	64	1	63187	GPR87
GO:BP	establishment of blood-brain barrier	GO:0060856	false	0.0479751	1.31898e+16	17	64	1	63187	WNT7A
GO:BP	retinal rod cell differentiation	GO:0060221	false	0.0479751	1.31898e+16	17	64	1	63187	RP1
GO:BP	skeletal system development	GO:0001501	false	0.0480823	1.31802e+16	535	64	3	63187	ECM1,TGFBI,WNT7A
GO:BP	respiratory tube development	GO:0030323	false	0.0480823	1.31802e+16	197	64	2	63187	ITGA3,SPDEF
GO:BP	postsynapse organization	GO:0099173	false	0.0484625	1314594179915960	198	64	2	63187	ITGA3,WNT7A
GO:BP	atrial cardiac muscle cell to AV node cell communication	GO:0086066	false	0.0495554	1.30491e+16	18	64	1	63187	CACNA1C
GO:BP	calcium ion transmembrane transport via high voltage-gated calcium channel	GO:0061577	true	0.0495554	1.30491e+16	18	64	1	63187	CACNA1C
GO:BP	mesodermal cell fate commitment	GO:0001710	false	0.0495554	1.30491e+16	18	64	1	63187	DKK1
GO:BP	atrial cardiac muscle cell to AV node cell signaling	GO:0086026	false	0.0495554	1.30491e+16	18	64	1	63187	CACNA1C
GO:BP	atrial cardiac muscle cell action potential	GO:0086014	false	0.0495554	1.30491e+16	18	64	1	63187	CACNA1C
GO:BP	regulation of intrinsic apoptotic signaling pathway in response to DNA damage by p53 class mediator	GO:1902165	false	0.0495554	1.30491e+16	18	64	1	63187	MUC1
GO:BP	cellular response to prostaglandin E stimulus	GO:0071380	true	0.0495554	1.30491e+16	18	64	1	63187	PAX6
GO:BP	immune system development	GO:0002520	false	0.0495554	1.30491e+16	201	64	2	63187	CACNA1C,FOXL1
GO:BP	heart field specification	GO:0003128	false	0.0495554	1.30491e+16	18	64	1	63187	DKK1
GO:BP	import across plasma membrane	GO:0098739	false	0.0495554	1.30491e+16	201	64	2	63187	CACNA1C,SLC9A4
GO:BP	regulation of adaptive immune response	GO:0002819	false	0.0495554	1.30491e+16	202	64	2	63187	IL20RB,RAET1L
GO:BP	positive regulation of T cell receptor signaling pathway	GO:0050862	false	0.0495554	1.30491e+16	18	64	1	63187	KCNN4
KEGG	KEGG root term	KEGG:00000	false	0.00151438	281976460644835	8484	64	22	63187	AHNAK2,CACNA1C,COL17A1,DKK1,HTR3C,HTR3E,IL20RB,IL37,ITGA3,KCNN4,KRT16,MMP7,NTF4,PAX6,POU2F3,PTPN13,RAET1L,RASAL1,SLC9A4,TGFA,UGT1A10,WNT7A
KEGG	Taste transduction	KEGG:04742	false	0.00415078	2.38187e+16	85	64	3	63187	CACNA1C,HTR3C,HTR3E
KEGG	Serotonergic synapse	KEGG:04726	false	0.00626226	2.20327e+16	112	64	3	63187	CACNA1C,HTR3C,HTR3E
KEGG	Wnt signaling pathway	KEGG:04310	false	0.0170051	1.76942e+16	174	64	3	63187	DKK1,MMP7,WNT7A
KEGG	Ras signaling pathway	KEGG:04014	false	0.0293273	1532728463615310	235	64	3	63187	NTF4,RASAL1,TGFA
KEGG	GnRH secretion	KEGG:04929	false	0.0293273	1532728463615310	64	64	2	63187	CACNA1C,KCNN4
KEGG	Insulin secretion	KEGG:04911	false	0.0343856	1.46362e+16	85	64	2	63187	CACNA1C,KCNN4
KEGG	Viral protein interaction with cytokine and cytokine receptor	KEGG:04061	false	0.0343856	1.46362e+16	98	64	2	63187	IL20RB,IL37
KEGG	Dilated cardiomyopathy	KEGG:05414	false	0.0343856	1.46362e+16	102	64	2	63187	CACNA1C,ITGA3
KEGG	Hypertrophic cardiomyopathy	KEGG:05410	false	0.0343856	1.46362e+16	97	64	2	63187	CACNA1C,ITGA3
KEGG	Arrhythmogenic right ventricular cardiomyopathy	KEGG:05412	false	0.0343856	1.46362e+16	84	64	2	63187	CACNA1C,ITGA3
KEGG	MAPK signaling pathway	KEGG:04010	false	0.0343856	1.46362e+16	301	64	3	63187	CACNA1C,NTF4,TGFA
KEGG	Protein digestion and absorption	KEGG:04974	false	0.0343856	1.46362e+16	103	64	2	63187	COL17A1,KCNN4
KEGG	PI3K-Akt signaling pathway	KEGG:04151	false	0.0368443	1.43363e+16	356	64	3	63187	ITGA3,NTF4,TGFA
KEGG	Alzheimer disease	KEGG:05010	false	0.0417283	1.37957e+16	382	64	3	63187	CACNA1C,DKK1,WNT7A
KEGG	Estrogen signaling pathway	KEGG:04915	false	0.0477897	1.32067e+16	136	64	2	63187	KRT16,TGFA
KEGG	Signaling pathways regulating pluripotency of stem cells	KEGG:04550	false	0.0495207	1305213020141260	143	64	2	63187	PAX6,WNT7A
REAC	REACTOME root term	REAC:0000000	false	327097	9485323096875720	10842	64	36	63187	CACNA1C,CALHM3,CGB8,COL17A1,DKK1,ECM1,GJB5,HTR3C,HTR3E,IL20RB,IL37,ITGA3,KCNN4,KRT16,KRT6A,KRT7,MMP7,MSLN,MUC1,NTF4,PADI1,PAX6,PHLDA1,PTPN13,QSOX1,RAET1L,RASAL1,S100A11,S100P,SHB,SLC9A4,TCN1,TGFA,TGFBI,UGT1A10,WNT7A
REAC	TFAP2 (AP-2) family regulates transcription of growth factors and their receptors	REAC:R-HSA-8866910	false	0.00946261	2.02399e+16	15	64	2	63187	CGB8,TGFA
REAC	Immune System	REAC:R-HSA-168256	false	0.00977992	2009664528224880	2052	64	9	63187	COL17A1,IL20RB,IL37,MUC1,PTPN13,QSOX1,S100A11,S100P,TCN1
REAC	Interleukin-37 signaling	REAC:R-HSA-9008059	false	0.00977992	2009664528224880	21	64	2	63187	IL37,PTPN13
REAC	Formation of the cornified envelope	REAC:R-HSA-6809371	false	0.0111263	1.95365e+16	128	64	3	63187	KRT16,KRT6A,KRT7
REAC	Metabolism of proteins	REAC:R-HSA-392499	false	0.0196241	1.70721e+16	1946	64	8	63187	CGB8,MSLN,MUC1,PAX6,QSOX1,RAET1L,TGFA,TGFBI
REAC	Transcriptional regulation by the AP-2 (TFAP2) family of transcription factors	REAC:R-HSA-8864260	false	0.0196241	1.70721e+16	38	64	2	63187	CGB8,TGFA
REAC	Signaling by Interleukins	REAC:R-HSA-449147	false	0.0227781	1.64248e+16	471	64	4	63187	IL20RB,IL37,MUC1,PTPN13
REAC	Interaction between PHLDA1 and AURKA	REAC:R-HSA-8854521	false	0.0227781	1.64248e+16	2	64	1	63187	PHLDA1
REAC	Collagen degradation	REAC:R-HSA-1442490	false	0.0227781	1.64248e+16	64	64	2	63187	COL17A1,MMP7
REAC	Assembly of collagen fibrils and other multimeric structures	REAC:R-HSA-2022090	false	0.0227781	1.64248e+16	60	64	2	63187	COL17A1,MMP7
REAC	Signal Transduction	REAC:R-HSA-162582	false	0.0227781	1.64248e+16	2545	64	9	63187	DKK1,ITGA3,MMP7,NTF4,PTPN13,RASAL1,SHB,TGFA,WNT7A
REAC	Keratinization	REAC:R-HSA-6805567	false	0.0227781	1.64248e+16	215	64	3	63187	KRT16,KRT6A,KRT7
REAC	Signaling by Receptor Tyrosine Kinases	REAC:R-HSA-9006934	false	0.0227781	1.64248e+16	505	64	4	63187	ITGA3,NTF4,SHB,TGFA
REAC	NTF4 activates NTRK2 (TRKB) signaling	REAC:R-HSA-9026357	false	0.0227781	1.64248e+16	2	64	1	63187	NTF4
REAC	Neutrophil degranulation	REAC:R-HSA-6798695	false	0.0227781	1.64248e+16	476	64	4	63187	QSOX1,S100A11,S100P,TCN1
REAC	Extra-nuclear estrogen signaling	REAC:R-HSA-9009391	false	0.0268283	1571407143604140	73	64	2	63187	MMP7,TGFA
REAC	Collagen formation	REAC:R-HSA-1474290	false	0.0330988	1.48019e+16	89	64	2	63187	COL17A1,MMP7
REAC	Extracellular matrix organization	REAC:R-HSA-1474244	false	0.0330988	1.48019e+16	297	64	3	63187	COL17A1,ITGA3,MMP7
REAC	Post-translational modification: synthesis of GPI-anchored proteins	REAC:R-HSA-163125	false	0.0330988	1.48019e+16	91	64	2	63187	MSLN,RAET1L
REAC	Activated NTRK2 signals through PLCG1	REAC:R-HSA-9026527	false	0.0330988	1.48019e+16	4	64	1	63187	NTF4
REAC	Peptide hormone metabolism	REAC:R-HSA-2980736	false	0.0330988	1.48019e+16	88	64	2	63187	CGB8,PAX6
REAC	Sensory perception of salty taste	REAC:R-HSA-9730628	false	0.036958	1.43229e+16	6	64	1	63187	CALHM3
REAC	Developmental Biology	REAC:R-HSA-1266738	false	0.036958	1.43229e+16	1144	64	5	63187	CACNA1C,KRT16,KRT6A,KRT7,PAX6
REAC	Post-translational protein phosphorylation	REAC:R-HSA-8957275	false	0.036958	1.43229e+16	107	64	2	63187	MSLN,QSOX1
REAC	Cytokine Signaling in Immune system	REAC:R-HSA-1280215	false	0.036958	1.43229e+16	719	64	4	63187	IL20RB,IL37,MUC1,PTPN13
REAC	Activated NTRK2 signals through RAS	REAC:R-HSA-9026519	false	0.036958	1.43229e+16	6	64	1	63187	NTF4
REAC	Innate Immune System	REAC:R-HSA-168249	false	0.036958	1.43229e+16	1101	64	5	63187	MUC1,QSOX1,S100A11,S100P,TCN1
REAC	Activated NTRK2 signals through PI3K	REAC:R-HSA-9028335	false	0.036958	1.43229e+16	6	64	1	63187	NTF4
REAC	Signaling by LRP5 mutants	REAC:R-HSA-5339717	false	0.036958	1.43229e+16	6	64	1	63187	DKK1
REAC	EGFR interacts with phospholipase C-gamma	REAC:R-HSA-212718	false	0.0380073	1.42013e+16	9	64	1	63187	TGFA
REAC	Regulation of Insulin-like Growth Factor (IGF) transport and uptake by Insulin-like Growth Factor Binding Proteins (IGFBPs)	REAC:R-HSA-381426	false	0.0380073	1.42013e+16	124	64	2	63187	MSLN,QSOX1
REAC	Response to elevated platelet cytosolic Ca2+	REAC:R-HSA-76005	false	0.0380073	1.42013e+16	130	64	2	63187	ECM1,QSOX1
REAC	Platelet degranulation	REAC:R-HSA-114608	false	0.0380073	1.42013e+16	125	64	2	63187	ECM1,QSOX1
REAC	Neuronal System	REAC:R-HSA-112316	false	0.0380073	1.42013e+16	400	64	3	63187	HTR3C,HTR3E,KCNN4
REAC	Interleukin-18 signaling	REAC:R-HSA-9012546	false	0.0380073	1.42013e+16	8	64	1	63187	IL37
REAC	Sodium/Proton exchangers	REAC:R-HSA-425986	false	0.0380073	1.42013e+16	9	64	1	63187	SLC9A4
REAC	Activated NTRK2 signals through FRS2 and FRS3	REAC:R-HSA-9028731	false	0.0380073	1.42013e+16	9	64	1	63187	NTF4
REAC	Inhibition of Signaling by Overexpressed EGFR	REAC:R-HSA-5638303	false	0.0380073	1.42013e+16	8	64	1	63187	TGFA
REAC	Transport of RCbl within the body	REAC:R-HSA-9758890	false	0.0380073	1.42013e+16	8	64	1	63187	TCN1
REAC	Ca2+ activated K+ channels	REAC:R-HSA-1296052	false	0.0380073	1.42013e+16	9	64	1	63187	KCNN4
REAC	Signaling by Overexpressed Wild-Type EGFR in Cancer	REAC:R-HSA-5638302	false	0.0380073	1.42013e+16	8	64	1	63187	TGFA
REAC	Degradation of the extracellular matrix	REAC:R-HSA-1474228	false	0.0380073	1.42013e+16	140	64	2	63187	COL17A1,MMP7
REAC	Uptake of dietary cobalamins into enterocytes	REAC:R-HSA-9758881	false	0.04125	1.38458e+16	10	64	1	63187	TCN1
REAC	Interleukin-1 family signaling	REAC:R-HSA-446652	false	0.041519	1.38175e+16	151	64	2	63187	IL37,PTPN13
REAC	GRB2 events in EGFR signaling	REAC:R-HSA-179812	false	0.0424576	1.37204e+16	11	64	1	63187	TGFA
REAC	Type I hemidesmosome assembly	REAC:R-HSA-446107	false	0.0424576	1.37204e+16	11	64	1	63187	COL17A1
REAC	SHC1 events in EGFR signaling	REAC:R-HSA-180336	false	0.0444048	1.35257e+16	12	64	1	63187	TGFA
REAC	Glycoprotein hormones	REAC:R-HSA-209822	false	0.0444048	1.35257e+16	12	64	1	63187	CGB8
REAC	Synthesis, secretion, and inactivation of Glucose-dependent Insulinotropic Polypeptide (GIP)	REAC:R-HSA-400511	false	0.0471196	1326798426920190	13	64	1	63187	PAX6
REAC	Peptide hormone biosynthesis	REAC:R-HSA-209952	false	0.0497244	1303430072455610	14	64	1	63187	CGB8
WP	WIKIPATHWAYS	WP:000000	false	787544	9103725360769200	8286	64	31	63187	ANXA8L1,CACNA1C,DKK1,EPS8L1,FOXL1,GJB5,GPR87,HTR3C,HTR3E,IL20RB,IL37,ITGA3,KRT16,KRT6A,KRT7,MMP7,MUC1,NTF4,PAX6,PHLDA1,PTPN13,RASAL1,RP1,S100A11,S100P,SHB,TCN1,TGFA,UGT1A10,VSIG2,WNT7A
WP	Pancreatic cancer subtypes	WP:WP5390	false	6.76989e+07	7169418409705070	48	64	5	63187	ANXA8L1,GPR87,KRT6A,KRT7,VSIG2
WP	Ectoderm differentiation	WP:WP2858	false	0.000408097	3.38924e+16	141	64	4	63187	FOXL1,KRT6A,PAX6,PTPN13
WP	Pleural mesothelioma	WP:WP5087	false	0.00185638	2.73133e+16	435	64	5	63187	DKK1,ITGA3,NTF4,TGFA,WNT7A
WP	Pluripotent stem cell differentiation pathway	WP:WP2848	false	0.0198976	1.7012e+16	48	64	2	63187	DKK1,NTF4
WP	Cardiac progenitor differentiation	WP:WP2406	false	0.0201904	1.69486e+16	53	64	2	63187	DKK1,PAX6
WP	Burn wound healing	WP:WP5055	false	0.0218621	1.66031e+16	75	64	2	63187	KRT6A,S100A11
WP	Alzheimer 39 s disease and miRNA effects	WP:WP2059	false	0.0218621	1.66031e+16	264	64	3	63187	CACNA1C,DKK1,WNT7A
WP	Arrhythmogenic right ventricular cardiomyopathy	WP:WP2118	false	0.0218621	1.66031e+16	74	64	2	63187	CACNA1C,ITGA3
WP	Primary focal segmental glomerulosclerosis FSGS	WP:WP2572	false	0.0218621	1.66031e+16	72	64	2	63187	DKK1,ITGA3
WP	Alzheimer 39 s disease	WP:WP5124	false	0.0218621	1.66031e+16	259	64	3	63187	CACNA1C,DKK1,WNT7A
WP	Hair follicle development cytodifferentiation part 3 of 3	WP:WP2840	false	0.0253032	1.59682e+16	87	64	2	63187	DKK1,PHLDA1
WP	ncRNAs involved in Wnt signaling in hepatocellular carcinoma	WP:WP4336	false	0.0253032	1.59682e+16	88	64	2	63187	DKK1,WNT7A
WP	PI3K Akt signaling pathway	WP:WP4172	false	0.0254469	1.59437e+16	336	64	3	63187	ITGA3,NTF4,TGFA
WP	lncRNA in canonical Wnt signaling and colorectal cancer	WP:WP4258	false	0.0254469	1.59437e+16	97	64	2	63187	DKK1,WNT7A
WP	ADHD and autism ASD linked metabolic pathways and SNP	WP:WP5420	false	0.0254469	1.59437e+16	341	64	3	63187	CACNA1C,HTR3C,HTR3E
WP	Wnt signaling pathway and pluripotency	WP:WP399	false	0.0254469	1.59437e+16	100	64	2	63187	MMP7,WNT7A
WP	Nicotine effect on chromaffin cells	WP:WP1603	false	0.0254469	1.59437e+16	4	64	1	63187	CACNA1C
WP	Wnt signaling	WP:WP428	false	0.0281582	1550395717948310	113	64	2	63187	DKK1,WNT7A
WP	Altered glycosylation of MUC1 in tumor microenvironment	WP:WP4480	false	0.0408579	1.38872e+16	9	64	1	63187	MUC1
WP	Mesodermal commitment pathway	WP:WP2857	false	0.0417128	1.37973e+16	146	64	2	63187	DKK1,PAX6
WP	Calcium regulation in cardiac cells	WP:WP536	false	0.0424626	1371993152404860	151	64	2	63187	CACNA1C,GJB5
WP	Mineralocorticoid biosynthesis	WP:WP5279	false	0.0452848	1.34405e+16	14	64	1	63187	UGT1A10
WP	Vitamin B12 disorders	WP:WP4271	false	0.0452848	1.34405e+16	13	64	1	63187	TCN1
WP	BMP2 WNT4 FOXO1 pathway in primary endometrial stromal cell differentiation	WP:WP3876	false	0.0452848	1.34405e+16	13	64	1	63187	DKK1
WP	Codeine and morphine metabolism	WP:WP1604	false	0.0452848	1.34405e+16	14	64	1	63187	UGT1A10
WP	Irinotecan pathway	WP:WP229	false	0.0452848	1.34405e+16	12	64	1	63187	UGT1A10
WP	EDA signaling in hair follicle development	WP:WP3930	false	0.0452848	1.34405e+16	13	64	1	63187	DKK1
[truncated: 14 more columns]

## Sheet: Table S4
Symbol	Entrez.Gene.Name	Ensembl	Expr.Log.Ratio	Location	Type.s.	Biomarker.Application.s.	Drug.s.	Entrez.Gene.ID.for.Human
CGB3 (include others)	chorionic gonadotropin subunit beta 3	ENSG00000213030	2.85	Extracellular Space	other	prognosis,unspecified application	prognosis,unspecified application
WNT7A	Wnt family member 7A	ENSG00000154764	2422	Extracellular Space	cytokine			7476
PADI1	peptidyl arginine deiminase 1	ENSG00000142623	2321	Cytoplasm	enzyme			29943
NTF4	neurotrophin 4	ENSG00000225950	2188	Extracellular Space	growth factor			4909
KRT7	keratin 7	ENSG00000135480	2.06	Cytoplasm	other	unspecified application		3855
DKK1	dickkopf WNT signaling pathway inhibitor 1	ENSG00000107984	1984	Extracellular Space	growth factor	efficacy,prognosis,unspecified application	BHQ880,DKN-01	22943
MSLN	mesothelin	ENSG00000102854	1181	Extracellular Space	other	diagnosis,prognosis,unspecified application	ABBV-428,amatuximab,BMS-986148,DMOT4039A,LMB-100,NI-1801,RC88,SS1(dsfv)PE38	10232
MMP7	matrix metallopeptidase 7	ENSG00000137673	1163	Extracellular Space	peptidase	diagnosis	marimastat	4316
MUC1	mucin 1, cell surface associated	ENSG00000185499	1044	Plasma Membrane	other	diagnosis,disease progression,efficacy,prognosis,unspecified application	anti-CD3/MUC1 bispecific antibody,anti-TA-MUC1 antibody,epitumomab,GO-203-2C,M1231,pankomab,yttrium y 90 clivatuzumab tetraxetan	4582
ITGA3	integrin subunit alpha 3	ENSG00000005884	0.908	Plasma Membrane	other	prognosis		3675
ECM1	extracellular matrix protein 1	ENSG00000143369	0.772	Extracellular Space	transporter	diagnosis		1893
TGFA	transforming growth factor alpha	ENSG00000163235	0.612	Extracellular Space	growth factor	efficacy,response to therapy		7039
S100A11	S100 calcium binding protein A11	ENSG00000163191	0.588	Cytoplasm	other			6282
S100P	S100 calcium binding protein P	ENSG00000163993	0.521	Cytoplasm	other	diagnosis,unspecified application		6286
S100A16	S100 calcium binding protein A16	ENSG00000188643	0.482	Nucleus	other			140576
PHLDA1	pleckstrin homology like domain family A member 1	ENSG00000139289	0.471	Cytoplasm	other			22822
TGFBI	transforming growth factor beta induced	ENSG00000120708	0.375	Extracellular Space	other			7045
PLEK2	pleckstrin 2	ENSG00000100558	0.293	Plasma Membrane	other			26499
SPDEF	SAM pointed domain containing ETS transcription factor	ENSG00000124664	0.172	Nucleus	transcription regulator	efficacy,prognosis		25803

## Sheet: Table S5
Table S5. Genetic features of colon and pancreatic cancer cell lines by Cellosaurus a Cell-Line Knowledge Resource
Cell line	Mutant Gene	Protein sequence/ Gene Sequence
HTC-116 (Colon, CVCL_0291)	ACVR2A	p.Lys437Argfs*5 (c.1310delA)
	BRCA2	p.Ile2675Aspfs*6 (c.8021dupA) (c.8021_8022insA)
	CDKN2A	p.Arg24Serfs*20 (c.68dupG) (c.68_69insG) (p.G23fs)
	CDKN2A	p.Asp74fs*21 (c.220delG)
	CDKN2A	p.Glu33Argfs*20 (c.97delG)
	CTNNB1	p.Ser45del (c.133_135delTCT)
	EP300	p.Met1470Cysfs*22 (c.4408delA)
	EP300	p.Asn1700Thrfs*9 (c.5099delA)
	KRAS	p.Gly13Asp (c.38G>A)
	PIK3CA	p.His1047Arg (c.3140A>G)
	TGFBR2	p.Lys128Serfs*35 (c.383delA)
	TP53	-
SW480 (Colon,CVCL_0546)	APC	p.Gln1338Ter (c.4012C>T)
	KRAS	p.Gly12Val (c.35G>T)
	TP53	p.Arg273His (c.818G>A)
	TP53	p.Pro309Ser (c.925C>T)
LS174T (CVCL_1384)	CTNNB1	p.Ser45Phe (c.134C>T)
	KRAS	p.Gly12Asp (c.35G>A)
	PIK3CA	p.His1047Arg (c.3140A>G)
	TP53	-
Caco-2 (Colon,CVCL_0025)	APC	p.Gln1367Ter (c.4099C>T)
	CTNNB1	p.Gly245Ala (c.734G>C)
	SMAD4	p.Asp351His (c.1051G>C)
	TP53	p.Glu204Ter (c.610G>T)
BxPC-3 (Pancreas, CVCL_0186)	CDKN2A	gen deletion
	SMAD4	gene deletion
	BRAF	p.Val487_Pro492delinsAla (c.1460_1474delGTGTAGGTGCTGTCA)
	KRAS	-
	TP53	p.Tyr220Cys (c.659A>G)
AsPC-1 (Pancreas, CVCL_0152)	MAP2K4	Gene deletion
	CDKN2A	p.Leu78Hisfs*41 (c.233_234delTC) (p.His93Profs*67, c.276_277delTC)
	KRAS	p.Gly12Asp (c.35G>A)
	SMAD4	p.Arg100Thr (c.299G>C)
	TP53	p.Cys135Alafs*35 (c.403delT)
PANC-1 (Pancreas, CRL-1469)	CDKN2A	Gene deletion
	KRAS	p.Gly12Asp (c.35G>A)
	TP53	p.Arg273His (c.818G>A)
COLO-357 (Pancreas, CVCL_0221)	KRAS	p.Gly12Asp (c.35G>A)
